# Supplementary material for: A diagnostic and epidemiologic investigation of acute febrile illness (AFI) in Kilombero, Tanzania
Source: PLoS One. 2017 Dec 29;12(12):e0189712. doi: 10.1371/journal.pone.0189712 (PMC5747442; doi:10.1371/journal.pone.0189712)
Supplement: S1 Table — (XLS) [file pone.0189712.s001.xls]

## Sheet: dataset
#	Age	Gender	Temperature	Admission	SD Bioline Malaria RDT Performed? (Options for results: Negative, or positive for Plasmodium falciparum (Pf) and/or Pan Plasmodium non-flaciparum (Pan))	Microscopy Performed? (Options for results: Not completed, completed but no parasite detected, or parasite(s) detected at intensity levels of 1+, 2+, 3+ or 4+)	AFI TAC performed?	Detection(s) by AFI TAC	Respiratory TAC performed?	Detection(s) by AFI TAC 2
1	24.6352	Female	37.6	Yes	Completed, Negative for both	No, Not completed	Yes	None	No	None
2	4.34223	Male	39.0	Yes	Completed, Negative for both	No, Not completed	No	None	No	None
3	14.7871	Male	38.0	No	Completed, Negative for both	No, Not completed	Yes	None	Yes	HIAT+PIV1+PSAE+STAU+STPN
4	7.14579	Female	38.2	No	Completed, Negative for both	No, Not completed	Yes	None	Yes	ADEV+GAST+HIAT+MOCA+PSAE
5	23.4031	Male	37.5	Yes	Completed, Negative for both	No, Not completed	Yes	None	No	None
6	34.2177	Male	39.1	Yes	Completed, Negative for both	No, Not completed	Yes	None	No	None
7	22.0096	Male	39.6	Yes	Completed, PF positive ONLY	2+ (10-20 parasites)	Yes	Plasmodium	No	None
8	35.2416	Male	38.5	Yes	Completed, Negative for both	No, Not completed	Yes	None	No	None
9	10.3025	Male	39.2	No			No	None	No	None
10	1.03217	Female	38.6	No	Completed, Negative for both	No, Not completed	No	None	No	None
11	12.5092	Female	39.5	Yes	Completed, PF positive ONLY	1+ (1-10 parasites)	Yes	Plasmodium	No	None
12	54.7734	Male	37.6	Yes	Completed, Negative for both	No, Not completed	Yes	None	Yes	HIAT+STPN
13	12.8159	Male	38.2	No	Completed, Negative for both	No, Not completed	Yes	Plasmodium	Yes	FLUB+HIAT+KLPN+PSAE
14	3.40862	Male	38.8	No	Completed, Negative for both	No, Not completed	Yes	None	Yes	ENTV+HIAT+KLPN+MOCA+PSAE+STPN
15	5.30869	Female	37.5	No	Completed, Negative for both	No, Not completed	Yes	None	Yes	ADEV+ENTV+HIAT+MOCA+PSAE+STPN
16	37.3771	Male	38.0	Yes	Completed, PF AND Pan positive	1+ (1-10 parasites)	Yes	Plasmodium	No	None
17	26.7953	Male	40.0	Yes	Completed, Negative for both	No, Not completed	Yes	None	No	None
18	6.20123	Female	37.8	Yes			Yes	Plasmodium	No	None
19	4.47912	Female	37.6	No	Completed, Negative for both	No, Not completed	No	None	No	None
20	11.9918	Male	38.9	No	Completed, Negative for both	No, Not completed	Yes	Lepto	Yes	GAST+HIAT+RHIV+STAU
21	3.00342	Female	38.0	No	Completed, Negative for both	No, Not completed	No	None	No	None
22	25.7796	Male	40.5	Yes	Completed, Negative for both	No, Not completed	Yes	Lepto	No	None
23	11.2799	Female	37.8	No	Completed, Negative for both	No, Not completed	Yes	None	Yes	ENTV+HIAT+MOCA+STPN
24	59.4908	Male	39.0	Yes	Completed, PF AND Pan positive	2+ (10-20 parasites)	Yes	Plasmodium	No	None
25	26.4148	Male	37.5	No	Completed, PF AND Pan positive	2+ (10-20 parasites)	Yes	Plasmodium	No	None
26	35.4743	Male	38.0	No	Completed, PF positive ONLY	3+ (20-30 parasites)	Yes	Plasmodium	No	None
27	26.0534	Male	38.0	Yes	Completed, Negative for both	No, Not completed	Yes	None	No	None
28	3.5154	Male	38.6	Yes	Completed, Negative for both	No, Not completed	No	None	Yes	HIAT+KLPN+PSAE+STPN
29	43.8439	Male	38.5	No	Completed, Negative for both	No, Not completed	Yes	Plasmodium	No	None
30	30.1273	Female	38.8	No	Completed, Negative for both	No, Not completed	Yes	Plasmodium	No	None
31	27.6632	Male	38.0	No	Completed, Negative for both	No, Not completed	Yes	C_burnetti	No	None
32	39.3484	Female	37.5	No	Completed, Pan positive ONLY	3+ (20-30 parasites)	Yes	None	No	None
33	25.4784	Female	38.0	No	Completed, Negative for both	No, Not completed	Yes	None	No	None
34	25.6783	Male	38.0	No	Completed, PF AND Pan positive	2+ (10-20 parasites)	Yes	Plasmodium	No	None
35	43.6769	Female	38.5	No	Completed, Negative for both	No, Not completed	Yes	Plasmodium	Yes	HIAT+PSAE
36	25.2101	Male	37.5	No	Completed, Negative for both	No, Not completed	Yes	None	No	None
37	56.3313	Male	38.5	No	Completed, PF AND Pan positive	2+ (10-20 parasites)	Yes	Plasmodium	No	None
38	44.5613	Female	39.3	Yes	Completed, PF positive ONLY	4+ (30 or more parasites)	Yes	Plasmodium	Yes	MYTB+PSAE+STAU
39	2.97604	Female	37.5	No	Completed, Negative for both	No, Not completed	No	None	No	None
40	1.87817	Male	38.4	No	Completed, Negative for both	No, Not completed	No	None	No	None
41	4.24093	Male	37.7	No	Completed, Negative for both	No, Not completed	Yes	None	Yes	HIAT+MOCA+PIV1+PSAE+STPN
42	47.8412	Male	37.5	Yes	Completed, PF positive ONLY	2+ (10-20 parasites)	Yes	Plasmodium	No	None
43	7.82752	Male	38.3	Yes	Completed, Negative for both	No, Not completed	Yes	None	Yes	ADEV+HCV3+HIAT+MOCA+PSAE+STAU+STPN
44	23.2827	Male	38.0	No	Completed, Negative for both	No, Not completed	Yes	None	No	None
45	33.911	Male	39.6	Yes			No	None	No	None
46	9.22656	Male	38.6	No	Completed, Negative for both	No, Not completed	Yes	None	Yes	HIAT+MOCA+PSAE+STAU+STPN
47	7.33744	Male	37.5	No	Completed, Negative for both	No, Not completed	Yes	None	Yes	HIAT+KLPN+PSAE+RHIV+STPN
48	4.39973	Male	37.6	No	Completed, Negative for both	No, Not completed	Yes	None	Yes	ENTV+HCV2+HIAT+KLPN+MOCA+RHIV+STAU+STPN
49	23.9042	Male	38.5	No	Completed, Negative for both	No, Not completed	Yes	None	Yes	HIAT+PSAE+STPN
50	14.4805	Male	39.0	Yes	Completed, Negative for both	No, Not completed	Yes	None	Yes	ENTV+HIAT+MOCA+PSAE+STPN
51	48.9418	Female	37.5	No	Completed, Negative for both	No, Not completed	Yes	Plasmodium	No	None
52	41.3908	Female	38.5	No	Completed, Negative for both	No, Not completed	Yes	None	Yes	FLUA+HIAT+PSAE
53	15.9535	Male	38.5	No	Completed, Negative for both	No, Not completed	Yes	None	Yes	FLUA+HIAT+PSAE+STPN
54	11.8248	Female	37.5	No	Completed, Negative for both	No, Not completed	Yes	None	Yes	HIAT+MOCA+PSAE+STAU
55	34.2478	Male	38.6	Yes	Completed, Negative for both	No, Not completed	Yes	Plasmodium	No	None
56	15.781	Male	38.5	Yes	Completed, PF AND Pan positive	3+ (20-30 parasites)	Yes	Plasmodium	No	None
57	47.2526	Male	37.6	Yes	Completed, PF AND Pan positive	2+ (10-20 parasites)	Yes	Plasmodium	No	None
58	20.2601	Male	39.3	Yes	Completed, Pan positive ONLY	2+ (10-20 parasites)	Yes	Plasmodium	No	None
59	24.2355	Male	38.0	No	Completed, Negative for both	No, Not completed	Yes	None	No	None
60	9.54415	Female	38.7	Yes			No	None	No	None
61	60.4928	Male	37.5	No	Completed, Negative for both	No, Not completed	Yes	Plasmodium	No	None
62	1.41273	Male	38.5	Yes			No	None	Yes	ENTV+HIAT+MOCA+RHIV+STPN
63	26.8501	Male	38.0	Yes	Completed, Negative for both	No, Not completed	Yes	None	No	None
64	31.9589	Male	38.5	Yes	Completed, Negative for both	No, Not completed	Yes	None	No	None
65	1.97673	Female	39.0	Yes	Completed, Negative for both	No, Not completed	Yes	None	Yes	ENTV+HIAT+MOCA+STPN
66	29.8015	Male	38.0	Yes	Completed, PF AND Pan positive	4+ (30 or more parasites)	Yes	Plasmodium	No	None
67	23.7426	Male	38.5	Yes	Completed, PF AND Pan positive	4+ (30 or more parasites)	Yes	Plasmodium	No	None
68	8.4846	Male	38.2	No	Completed, Negative for both	No, Not completed	Yes	None	Yes	ADEV+HIAT+MOCA+STAU+STPN
69	16.512	Female	38.2	No	Completed, Negative for both	No, Not completed	Yes	None	No	None
70	28.6434	Male	37.5	No	Completed, Negative for both	No, Not completed	Yes	None	Yes	FLUA
71	22.8747	Male	39.0	No	Completed, Negative for both	No, Not completed	Yes	None	No	None
72	35.77	Male	38.5	No	Completed, Negative for both	No, Not completed	Yes	None	No	None
73	35.9617	Male	38.0	Yes	Completed, PF positive ONLY	4+ (30 or more parasites)	Yes	Plasmodium	No	None
74	10.3436	Female	37.6	No	Completed, Negative for both	No, Not completed	Yes	None	Yes	FLUA+HCV2+HIAT+MOCA+STAU+STPN
75	10.538	Female	38.3	No	Completed, Negative for both	No, Not completed	Yes	None	Yes	FLUA+HCV2+HIAT+MOCA+STAU+STPN
76	19.9151	Male	38.5	No	Completed, Negative for both	No, Not completed	Yes	Plasmodium	No	None
77	53.9685	Female	39.6	Yes	Completed, Negative for both	No, Not completed	Yes	Plasmodium	No	None
78	27.4935	Male	38.6	Yes	Completed, Negative for both	No, Not completed	Yes	Plasmodium	No	None
79	28.4517	Male	38.0	Yes	Completed, Negative for both	No, Not completed	Yes	Plasmodium	No	None
80	30.9076	Male	39.5	Yes	Completed, Negative for both	No parasite	Yes	None	No	None
81	41.1143	Female	37.5	Yes	Completed, Negative for both	No, Not completed	Yes	None	No	None
82	37.1937	Female	39.4	Yes			Yes	None	No	None
83	35.1348	Male	37.5	No	Completed, Negative for both	No, Not completed	Yes	None	No	None
84	39.4771	Male	38.0	Yes	Completed, Negative for both	No, Not completed	Yes	None	No	None
85	19.6769	Male	39.0	No	Completed, PF AND Pan positive	3+ (20-30 parasites)	Yes	Plasmodium	No	None
86	6.42026	Male	37.5	No	Completed, Negative for both	No, Not completed	Yes	None	Yes	ADEV+ENTV+HIAT+KLPN+PSAE+RHIV+STAU
87	35.1567	Male	39.6	No	Completed, Negative for both	No, Not completed	Yes	None	Yes	PSAE+STAU+STPN
88	10.423	Male	37.7	Yes	Completed, Negative for both	No, Not completed	Yes	None	Yes	HIAT+PSAE+RHIV+STPN
89	14.308	Male	37.7	No	Completed, Negative for both	No, Not completed	Yes	None	No	None
90	38.3628	Female	38.5	Yes	Completed, Negative for both	No, Not completed	Yes	None	No	None
91	2.74333	Female	39.1	No	Completed, Negative for both	No, Not completed	No	None	No	None
92	51.3922	Female	39.1	No	Completed, Negative for both	No, Not completed	Yes	None	No	None
93	5.92745	Female	39.3	Yes	Completed, Negative for both	No, Not completed	Yes	None	Yes	ENTV+GAST+HIAT+KLPN+PSAE+STAU
94	26.2861	Female	39.0	Yes	Completed, PF positive ONLY	No, Not completed	Yes	Plasmodium	No	None
95	24.7639	Male	38.3	Yes	Completed, PF positive ONLY	2+ (10-20 parasites)	Yes	Plasmodium	No	None
96	48.46	Male	38.0	Yes	Completed, PF positive ONLY	2+ (10-20 parasites)	Yes	Plasmodium	No	None
97	43.3758	Male	39.0	Yes	Completed, PF positive ONLY	2+ (10-20 parasites)	Yes	Plasmodium	No	None
98	34.1711	Male	39.7	No	Completed, Negative for both	No, Not completed	Yes	None	No	None
99	38.7351	Female	38.2	No			No	None	No	None
100	14.8172	Male	40.1	Yes	Completed, PF positive ONLY	2+ (10-20 parasites)	Yes	None	No	None
101	27.3785	Male	37.6	Yes	Completed, Negative for both	No, Not completed	Yes	None	No	None
102	19.8494	Male	39.5	Yes	Completed, PF positive ONLY	2+ (10-20 parasites)	Yes	Plasmodium	No	None
103	26.7242	Male	39.5	Yes	Completed, Negative for both	No, Not completed	Yes	None	No	None
104	9.70568	Male	39.5	Yes	Completed, PF positive ONLY	3+ (20-30 parasites)	Yes	Plasmodium	Yes	HIAT+PSAE+STAU
105	33.911	Male	39.6	Yes	Completed, PF positive ONLY	2+ (10-20 parasites)	Yes	Plasmodium	No	None
106	5.18001	Male	38.2	No	Completed, Negative for both	No, Not completed	Yes	None	Yes	ENTV+HIAT+PSAE+STPN
107	27.8275	Male	40.0	Yes	Completed, PF positive ONLY	1+ (1-10 parasites)	Yes	Plasmodium	No	None
108	6.58727	Female	38.9	No	Completed, Negative for both	No, Not completed	Yes	None	Yes	HIAT+MOCA+PSAE+RHIV+STPN
109	25.5852	Male	38.1	Yes	Completed, Negative for both	No, Not completed	Yes	None	No	None
110	35.8932	Male	39.2	Yes	Completed, PF positive ONLY	2+ (10-20 parasites)	Yes	Plasmodium	No	None
111	26.7379	Female	39.6	Yes	Completed, Negative for both	No, Not completed	Yes	None	No	None
112	54.3546	Male	38.7	Yes	Completed, Negative for both	No, Not completed	Yes	None	No	None
113	17.9274	Male	39.5	No	Completed, PF positive ONLY	2+ (10-20 parasites)	Yes	Plasmodium	No	None
114	42.8884	Male	40.0	Yes	Completed, Negative for both	No, Not completed	Yes	None	No	None
115	4.58316	Female	38.0	No	Completed, Negative for both	No, Not completed	Yes	None	Yes	HIAT+MOCA+PSAE
116	26.0753	Male	39.0	Yes	Completed, PF positive ONLY	2+ (10-20 parasites)	Yes	Plasmodium	No	None
117	14.8392	Female	37.7	No	Completed, PF positive ONLY	1+ (1-10 parasites)	Yes	Plasmodium	Yes	HIAT+KLPN+RHIV+STAU
118	1.98768	Male	37.5	No	Completed, Negative for both	No, Not completed	No	None	No	None
119	1.95209	Female	38.9	No	Completed, Negative for both	No, Not completed	No	None	No	None
120	18.0616	Male	40.0	Yes	Completed, Negative for both	No, Not completed	Yes	Salmonella	No	None
121	20.1478	Male	37.9	Yes	Completed, PF positive ONLY	3+ (20-30 parasites)	No	None	No	None
122	28.9391	Male	38.0	No	Completed, Negative for both	No, Not completed	Yes	None	No	None
123	3.48528	Female	37.8	Yes	Completed, PF positive ONLY	3+ (20-30 parasites)	No	None	No	None
124	27.3128	Male	38.3	No	Completed, Negative for both	No, Not completed	Yes	None	Yes	GAST+HIAT
125	20.8214	Male	38.4	Yes	Completed, Negative for both	No, Not completed	Yes	None	Yes	FLUA+PSAE
126	33.0459	Male	39.3	No	Completed, Negative for both	No, Not completed	Yes	None	Yes	FLUA+HIAT+KLPN+STAU+STPN
127	9.30048	Male	37.8	No	Completed, Negative for both	No, Not completed	Yes	None	Yes	GAST+HIAT+MOCA+PSAE+RHIV+STAU+STPN
128	34.6585	Female	39.0	No	Completed, PF AND Pan positive	4+ (30 or more parasites)	Yes	Plasmodium	No	None
129	30.7926	Female	37.7	No	Completed, Negative for both	No, Not completed	Yes	None	No	None
130	3.92608	Female	38.5	No	Completed, Negative for both	No, Not completed	Yes	None	Yes	ADEV+HIAT+MOCA+PSAE+STPN
131	5.01574	Female	37.7	No	Completed, PF AND Pan positive	2+ (10-20 parasites)	No	None	Yes	KLPN+STAU
132	28.0657	Male	38.2	No	Completed, Negative for both	No, Not completed	Yes	Plasmodium	Yes	FLUB+HIAT+STPN
133	9.50034	Female	37.8	No	Completed, Negative for both	No, Not completed	Yes	None	Yes	GAST+HIAT+MOCA+STAU+STPN
134	2.18754	Female	38.9	No	Completed, Negative for both	No, Not completed	Yes	None	Yes	HIAT+MOCA+PSAE+RHIV+STPN
135	11.3128	Female	38.1	No	Completed, Negative for both	No, Not completed	Yes	None	Yes	ADEV+HIAT+KLPN+MOCA+PSAE+STPN
136	19.8741	Male	39.2	Yes	Completed, Negative for both	No, Not completed	Yes	Plasmodium	No	None
137	25.8508	Male	38.5	Yes			No	None	No	None
138	24.8515	Male	38.0	Yes	Completed, Negative for both	No, Not completed	Yes	None	No	None
139	4.2601	Male	38.3	No	Completed, Negative for both	No, Not completed	Yes	None	No	None
140	8.07118	Female	37.8	Yes	Completed, Negative for both	No, Not completed	Yes	None	Yes	GAST+HIAT+MOCA+PSAE+STAU+STPN
141	17.2676	Male	38.1	No	Completed, Negative for both	No, Not completed	Yes	None	No	None
142	16.9008	Female	38.1	No	Completed, Negative for both	No, Not completed	Yes	None	No	None
143	26.089	Female	38.0	No	Completed, Negative for both	No, Not completed	Yes	None	Yes	HIAT+MOCA+PSAE+STAU+STPN
144	9.48939	Female	39.1	Yes	Completed, PF AND Pan positive	3+ (20-30 parasites)	Yes	Plasmodium	Yes	ADEV+HIAT+KLPN+PSAE+STPN
145	4.17248	Male	37.8	Yes	Completed, Negative for both	No, Not completed	Yes	Plasmodium	Yes	ENTV+HIAT+MOCA+PSAE+RHIV+STPN
146	1.80424	Male	37.5	Yes	Completed, Negative for both	No, Not completed	No	None	No	None
147	33.8864	Male	37.9	No	Completed, PF AND Pan positive	4+ (30 or more parasites)	Yes	Plasmodium	No	None
148	39.5483	Male	39.0	No	Completed, Negative for both	No, Not completed	Yes	None	Yes	FLUA+PSAE
149	35.6632	Male	38.8	No	Completed, PF AND Pan positive	4+ (30 or more parasites)	Yes	Plasmodium	Yes	HIAT+KLPN+PSAE+RHIV+STAU+STPN
150	35.4387	Female	38.7	No	Completed, Negative for both	No, Not completed	Yes	None	Yes	FLUA+HIAT+KLPN+PSAE+STPN
151	37.8809	Male	37.5	No	Completed, Negative for both	No, Not completed	Yes	Plasmodium	Yes	ENTV+FLUA+HIAT+MOCA+RHIV
152	9.81246	Male	37.8	No	Completed, Negative for both	No, Not completed	Yes	None	Yes	GAST+HCV2+HIAT+MOCA
153	23.8467	Female	38.0	No	Completed, PF positive ONLY	2+ (10-20 parasites)	Yes	None	No	None
154	22.4695	Male	37.9	No	Completed, Negative for both	No, Not completed	Yes	None	Yes	ENTV+HIAT+MOCA+STPN
155	30.8994	Male	37.8	No	Completed, Negative for both	No, Not completed	Yes	None	Yes	ADEV+HIAT+MOCA+PSAE+STAU+STPN
156	24.2108	Male	37.5	No	Completed, Negative for both	No, Not completed	Yes	None	Yes	HIAT+PIV1+PSAE+STPN
157	11.4004	Male	39.3	Yes	Completed, PF AND Pan positive	3+ (20-30 parasites)	Yes	Plasmodium	Yes	ENTV+HIAT+KLPN+PSAE+STAU+STPN
158	12.23	Male	38.2	No	Completed, PF positive ONLY	2+ (10-20 parasites)	Yes	Plasmodium	Yes	HIAT+PSAE+STAU+STPN
159	1.82615	Female	38.5	No	Completed, Negative for both	No, Not completed	Yes	None	Yes	HIAT+KLPN+MOCA+PIV3+PSAE+RHIV+STPN
160	5.58795	Female	37.6	No	Completed, Negative for both	No, Not completed	Yes	None	Yes	HIAT+MOCA+RHIV+STPN
161	44.9117	Female	37.9	No	Completed, Negative for both	No, Not completed	Yes	Plasmodium	No	None
162	1.76865	Male	37.8	No	Completed, Negative for both	No, Not completed	Yes	None	Yes	ADEV+ENTV+HIAT+MOCA+PSAE+RHIV+STAU+STPN
163	27.4798	Male	39.0	Yes	Completed, PF AND Pan positive	3+ (20-30 parasites)	Yes	Plasmodium	No	None
164	22.9213	Male	38.0	Yes	Completed, PF positive ONLY	3+ (20-30 parasites)	Yes	Plasmodium	No	None
165	17.7741	Male	38.0	Yes	Completed, Negative for both	No, Not completed	Yes	None	No	None
166	22.7981	Male	39.5	Yes	Completed, PF AND Pan positive	4+ (30 or more parasites)	Yes	Plasmodium	No	None
167	34.9952	Male	38.2	Yes	Completed, Negative for both	No, Not completed	Yes	None	Yes	STAU
168	14.9322	Male	39.0	Yes	Completed, PF AND Pan positive	2+ (10-20 parasites)	Yes	Plasmodium	No	None
169	32.8624	Female	38.9	Yes	Completed, Negative for both	No, Not completed	Yes	None	Yes	FLUA+KLPN+STAU
170	25.2813	Male	39.2	Yes	Completed, Negative for both	No, Not completed	Yes	None	No	None
171	29.6756	Male	38.0	No	Completed, Negative for both	No, Not completed	Yes	None	No	None
172	24.6954	Male	37.5	No	Completed, PF positive ONLY	4+ (30 or more parasites)	Yes	Plasmodium	Yes	KLPN+PSAE
173	32.3614	Male	37.7	No	Completed, PF AND Pan positive	3+ (20-30 parasites)	Yes	None	Yes	None
174	2.30253	Male	37.7	Yes	Completed, Negative for both	No, Not completed	No	None	Yes	ADEV+ENTV+HIAT+KLPN+MOCA+PSAE+RHIV+STPN
175	26.7296	Female	38.3	No	Completed, Negative for both	No, Not completed	Yes	None	No	None
176	3.8193	Female	38.2	No	Completed, Negative for both	No, Not completed	Yes	None	Yes	ENTV+HIAT+KLPN+MOCA+PSAE+RHIV+STPN
177	3.34839	Female	37.5	No	Completed, Negative for both	No, Not completed	Yes	None	Yes	ADEV+HIAT+MOCA+PSAE+RHIV+STPN
178	25.7057	Male	37.7	No	Completed, PF positive ONLY	4+ (30 or more parasites)	Yes	Plasmodium	Yes	PSAE+STPN
179	1.47296	Female	39.2	No	Completed, Negative for both	No, Not completed	Yes	None	Yes	ADEV+HIAT+MOCA+PSAE+STPN
180	28.4572	Male	38.0	Yes	Completed, PF positive ONLY	4+ (30 or more parasites)	Yes	None	No	None
181	1.63997	Female	38.2	Yes	Completed, Negative for both	No parasite	No	None	Yes	ENTV+MOCA+PSAE+RHIV
182	14.204	Female	38.6	No	Completed, PF AND Pan positive	3+ (20-30 parasites)	Yes	Plasmodium	No	None
183	34.2396	Male	38.0	No	Completed, Negative for both	No, Not completed	Yes	None	No	None
184	24.4517	Female	37.5	No	Completed, Pan positive ONLY	2+ (10-20 parasites)	Yes	None	Yes	ADEV+HIAT+MOCA+PSAE+STPN
185	4.31211	Female	39.0	Yes	Completed, PF AND Pan positive	2+ (10-20 parasites)	Yes	Plasmodium	Yes	HIAT+KLPN+MOCA+PIV1+PSAE+STPN
186	30.2615	Male	37.8	Yes	Completed, PF positive ONLY	2+ (10-20 parasites)	Yes	Plasmodium	Yes	HIAT+MOCA+PSAE+STPN
187	7.62218	Female	37.7	Yes	Completed, PF positive ONLY	1+ (1-10 parasites)	Yes	None	Yes	ADEV+HCV3+HIAT+MOCA+PSAE+RHIV+STPN
188	7.62218	Male	37.7	Yes	Completed, PF AND Pan positive	4+ (30 or more parasites)	Yes	None	Yes	GAST+HIAT+PSAE+RHIV+STPN
189	10.6256	Female	37.7	No	Completed, PF positive ONLY	1+ (1-10 parasites)	Yes	None	Yes	ADEV+GAST+HIAT+MOCA+PSAE+RHIV+STPN
190	10.371	Female	38.9	Yes	Completed, PF positive ONLY	2+ (10-20 parasites)	Yes	Plasmodium	Yes	HCV4+HIAT+MOCA+PSAE+RHIV+STPN
191	4.23546	Male	38.9	Yes	Completed, PF positive ONLY	2+ (10-20 parasites)	No	None	Yes	GAST+HIAT+KLPN+MOCA+PSAE+STAU+STPN
192	4.04107	Female	38.4	No	Completed, Negative for both	No, Not completed	Yes	None	Yes	ADEV+HIAT+PSAE+RHIV+STAU+STPN
193	23.258	Female	37.5	No	Completed, PF positive ONLY	1+ (1-10 parasites)	Yes	Plasmodium	No	None
194	29.232	Male	37.6	No	Completed, PF positive ONLY	3+ (20-30 parasites)	Yes	None	No	None
195	10.6393	Female	37.5	No	Completed, Negative for both	No, Not completed	Yes	None	Yes	HIAT+KLPN+MOCA+PIV1+PSAE+RHIV+STPN
196	39.7618	Male	37.7	No	Completed, Negative for both	No, Not completed	Yes	None	No	None
197	33.347	Male	37.5	No	Completed, Negative for both	No, Not completed	Yes	None	No	None
198	45.473	Male	37.5	No	Completed, Negative for both	No, Not completed	Yes	None	No	None
199	39.2444	Female	37.6	No	Completed, PF positive ONLY	3+ (20-30 parasites)	Yes	Plasmodium	No	None
200	29.2923	Female	39.4	Yes	Completed, Negative for both	No, Not completed	Yes	None	No	None
201	3.48528	Female	37.7	Yes	Completed, Negative for both	No, Not completed	Yes	None	No	None
202	3.0308	Male	39.0	Yes	Completed, PF positive ONLY	4+ (30 or more parasites)	Yes	Plasmodium	Yes	HIAT+PSAE+STPN
203	3.55647	Male	37.9	No	Completed, Negative for both	No, Not completed	No	None	Yes	HIAT+PIV1+PSAE+STPN
204	7.40589	Male	38.0	No	Completed, Negative for both	No, Not completed	Yes	None	Yes	ENTV+HIAT+KLPN+MOCA+PIV4+PSAE+RHIV+STPN
205	20.0739	Male	37.8	No	Completed, Negative for both	No, Not completed	Yes	None	No	None
206	27.9151	Male	38.0	No	Completed, Negative for both	No, Not completed	Yes	None	No	None
207	39.3867	Female	37.8	No	Completed, PF positive ONLY	2+ (10-20 parasites)	Yes	Plasmodium	No	None
208	22.7351	Male	37.8	No	Completed, Negative for both	No, Not completed	Yes	None	Yes	HIAT+KLPN+MOCA+PSAE+RHIV+STPN
209	13.9192	Female	38.5	No	Completed, Negative for both	No, Not completed	Yes	None	Yes	GAST+KLPN+PSAE+STAU+STPN
210	22.9076	Male	38.0	No	Completed, Negative for both	No, Not completed	Yes	Lepto	No	None
211	20.1424	Male	38.1	No	Completed, PF positive ONLY	4+ (30 or more parasites)	Yes	Plasmodium	No	None
212	37.0185	Male	37.8	No	Completed, PF AND Pan positive	2+ (10-20 parasites)	Yes	Plasmodium	No	None
213	5.34428	Male	38.3	Yes	Completed, Negative for both	No, Not completed	Yes	None	Yes	ENTV+HCV3+HIAT+KLPN+MOCA+PSAE
214	13.2621	Female	38.0	No	Completed, Negative for both	No, Not completed	Yes	None	Yes	HIAT+MOCA+PSAE+STPN
215	47.9124	Male	39.3	Yes	Completed, Negative for both	No, Not completed	Yes	None	No	None
216	1.30869	Male	38.0	Yes	Completed, Negative for both	No, Not completed	No	None	No	None
217	18.0014	Male	40.0	Yes	Completed, PF positive ONLY	1+ (1-10 parasites)	Yes	Plasmodium	No	None
218	32.0137	Male	40.0	Yes	Completed, Negative for both	No, Not completed	Yes	None	No	None
219	16.9008	Male	39.0	Yes	Completed, Negative for both	No, Not completed	Yes	None	No	None
220	41.9849	Male	38.0	Yes	Completed, PF AND Pan positive	3+ (20-30 parasites)	Yes	Plasmodium	No	None
221	6.6475	Male	39.0	Yes	Completed, PF AND Pan positive	3+ (20-30 parasites)	Yes	Plasmodium	No	None
222	6.28611	Male	38.0	Yes	Completed, PF AND Pan positive	3+ (20-30 parasites)	Yes	Plasmodium	Yes	HIAT+MOCA+PSAE+RHIV+STPN
223	32.2875	Male	39.0	Yes	Completed, PF AND Pan positive	4+ (30 or more parasites)	Yes	Plasmodium	No	None
224	29.5222	Male	38.4	No	Completed, Negative for both	No, Not completed	Yes	None	Yes	FLUA+PSAE+STPN
225	18.3053	Male	39.2	Yes	Completed, PF positive ONLY	2+ (10-20 parasites)	Yes	Plasmodium	No	None
226	1.78234	Female	38.5	Yes			No	None	No	None
227	25.5277	Female	38.4	Yes	Completed, Negative for both	No, Not completed	Yes	None	No	None
228	46.319	Female	37.9	Yes	Completed, PF positive ONLY	2+ (10-20 parasites)	Yes	Plasmodium	No	None
229	20.0849	Male	38.4	Yes	Completed, Negative for both	No, Not completed	Yes	Plasmodium	Yes	FLUA+MOCA+PSAE+STPN
230	21.9877	Male	38.6	Yes	Completed, Negative for both	No, Not completed	Yes	Plasmodium	No	None
231	22.0068	Male	38.2	Yes	Completed, Negative for both	No, Not completed	Yes	Plasmodium	No	None
232	34.1656	Male	37.5	No	Completed, PF positive ONLY	2+ (10-20 parasites)	Yes	None	No	None
233	2.03696	Male	39.1	No	Completed, PF AND Pan positive	4+ (30 or more parasites)	Yes	Plasmodium	No	None
234	23.655	Male	39.8	Yes	Completed, PF positive ONLY	2+ (10-20 parasites)	Yes	Plasmodium	No	None
235	62.3847	Female	38.9	Yes	Completed, Negative for both	No, Not completed	Yes	Plasmodium	No	None
236	29.6537	Female	38.8	Yes	Completed, Negative for both	No, Not completed	Yes	Plasmodium	No	None
237	21.4538	Male	38.5	Yes	Completed, Negative for both	No, Not completed	Yes	None	No	None
238	7.6961	Male	39.0	Yes	Completed, Negative for both	No, Not completed	Yes	Plasmodium	Yes	KLPN+MOCA+STPN
239	56.5065	Male	39.8	Yes	Completed, Negative for both	No, Not completed	Yes	Plasmodium	No	None
240	24.4353	Female	39.1	Yes	Completed, PF positive ONLY	3+ (20-30 parasites)	Yes	Plasmodium	No	None
241	17.8125	Male	39.9	No	Completed, PF positive ONLY	2+ (10-20 parasites)	Yes	None	No	None
242	1.3963	Male	39.2	Yes	Completed, Negative for both	No, Not completed	No	None	No	None
243	5.98768	Male	39.0	No	Completed, Negative for both	No, Not completed	Yes	None	Yes	ADEV+ENTV+HIAT+MOCA+PSAE+RHIV+STPN
244	39.384	Female	38.0	Yes	Completed, Negative for both	No, Not completed	Yes	Plasmodium	No	None
245	28.8816	Male	39.2	Yes	Completed, PF positive ONLY	2+ (10-20 parasites)	Yes	Plasmodium	No	None
246	46.3901	Female	37.8	No	Completed, Negative for both	No, Not completed	Yes	None	No	None
247	3.70705	Female	38.9	No	Completed, Negative for both	No, Not completed	Yes	None	Yes	HIAT+KLPN+MOCA+PSAE+STPN
248	6.07255	Male	38.0	No	Completed, Negative for both	No, Not completed	Yes	None	Yes	ENTV+HIAT+MOCA+STPN
249	1.58248	Female	38.5	Yes	No, Not done	No, Not completed	No	None	No	None
250	35.9206	Female	39.1	Yes	Completed, PF AND Pan positive	2+ (10-20 parasites)	Yes	Plasmodium	No	None
251	34.8665	Male	38.0	Yes	Completed, Negative for both	No, Not completed	Yes	None	No	None
252	10.5791	Female	39.0	Yes	Completed, Negative for both	No, Not completed	Yes	None	Yes	MOCA+STPN
253	50.4641	Male	39.8	No	Completed, Negative for both	No, Not completed	Yes	None	No	None
254	10.3135	Male	38.3	No	Completed, Negative for both	No, Not completed	Yes	None	Yes	HIAT+PSAE+STPN
255	12.5394	Male	38.0	Yes	Completed, Negative for both	No, Not completed	Yes	None	No	None
256	3.3128	Male	39.0	No			No	None	No	None
257	11.9151	Male	37.7	No	Completed, PF positive ONLY	1+ (1-10 parasites)	Yes	Plasmodium	No	None
258	6.89938	Male	38.6	Yes			No	None	No	None
259	20.3176	Male	38.8	Yes	Completed, Negative for both	No, Not completed	Yes	None	No	None
260	16.5065	Female	38.5		Completed, PF AND Pan positive	4+ (30 or more parasites)	Yes	Plasmodium	No	None
261	29.963	Male	39.0	Yes	Completed, PF positive ONLY	4+ (30 or more parasites)	Yes	Plasmodium	No	None
262	9.12252	Female	40.0	Yes	Completed, PF AND Pan positive	4+ (30 or more parasites)	Yes	Plasmodium	Yes	ADEV+HIAT+KLPN+MOCA+PSAE+STPN
263	24.1369	Male	39.0	Yes	Completed, PF AND Pan positive	4+ (30 or more parasites)	Yes	Plasmodium	No	None
264	29.5113	Male	39.0	Yes	Completed, PF AND Pan positive	3+ (20-30 parasites)	Yes	Plasmodium	No	None
265	30.1054	Male	38.0	Yes	Completed, Negative for both	No, Not completed	Yes	Plasmodium	No	None
266	13.7194	Female	38.9	No	Completed, Negative for both	No, Not completed	Yes	None	Yes	HIAT+MOCA+MYTB+RHIV+STAU+STPN
267	45.5003	Female	37.5	No	Completed, Negative for both	No, Not completed	Yes	None	Yes	FLUA
268	31.9151	Female	38.0	No	Completed, Negative for both	No, Not completed	Yes	None	No	None
269	60.9144	Male	38.2	No	Completed, Negative for both	No, Not completed	Yes	Plasmodium	No	None
270	35.9316	Male	37.8	No	Completed, Negative for both	No, Not completed	Yes	Plasmodium	No	None
271	8.38604	Female	38.0	No	Completed, Negative for both	No, Not completed	Yes	None	Yes	ADEV+HIAT+MYPN+PSAE+STAU+STPN
272	24.449	Male	38.0	Yes	Completed, Negative for both	No, Not completed	Yes	Lepto	No	None
273	27.6359	Male	39.0	Yes	Completed, PF positive ONLY	2+ (10-20 parasites)	Yes	Plasmodium	No	None
274	18.5626	Female	40.0	Yes	Completed, PF AND Pan positive	2+ (10-20 parasites)	Yes	Plasmodium	No	None
275	28.961	Male	38.4	Yes	Completed, PF AND Pan positive	3+ (20-30 parasites)	Yes	Plasmodium	No	None
276	12.4298	Female	37.9	No	Completed, Negative for both	No, Not completed	Yes	None	Yes	ADEV+FLUA+HIAT+PSAE
277	6.46407	Male	39.1	No	Completed, Negative for both	No, Not completed	Yes	Plasmodium	Yes	FLUA+HCV2+HIAT+MOCA+STAU+STPN
278	20.2136	Male	39.0	Yes	Completed, Negative for both	No, Not completed	Yes	None	Yes	None
279	21.41	Male	38.2	Yes	Completed, PF positive ONLY	2+ (10-20 parasites)	Yes	Plasmodium	No	None
280	2.37919	Female	37.5	No	Completed, Negative for both	No, Not completed	No	None	Yes	HCV2+PSAE+RHIV
281	1.11978	Male	37.6	No	Completed, Negative for both	No, Not completed	No	None	Yes	FLUA+HIAT+MOCA+STPN
282	9.51951	Male	38.5	No	Completed, Negative for both	No, Not completed	No	None	No	None
283	20.1944	Male	38.8	No	Completed, Negative for both	No, Not completed	Yes	None	Yes	FLUA+HIAT
284	54.4093	Male	38.5	No	Completed, Negative for both	No, Not completed	Yes	Plasmodium	Yes	FLUA+PSAE
285	22.1136	Male	37.8	No	Completed, Negative for both	No, Not completed	Yes	Plasmodium	No	None
286	40.9665	Male	37.7	Yes	Completed, PF AND Pan positive	4+ (30 or more parasites)	Yes	Plasmodium	Yes	HIAT
287	1.03765	Female	38.2	No	Completed, Negative for both	No, Not completed	No	None	Yes	ADEV+HIAT+MOCA+PSAE+STPN
288	3.52361	Male	37.7	Yes	Completed, Negative for both	No, Not completed	Yes	None	Yes	BOP1+MOCA+PSAE+STPN
289	5.99589	Male	37.8	No	Completed, Negative for both	No, Not completed	Yes	None	Yes	HIAT+PIV2+STPN
290	10.3655	Female	38.6	Yes	Completed, Negative for both	No, Not completed	Yes	None	Yes	FLUA+HIAT+STPN
291	21.0623	Male	38.4	No	Completed, Negative for both	No, Not completed	Yes	None	No	None
292	31.4634	Male	37.8	No	Completed, Negative for both	No, Not completed	Yes	None	Yes	FLUA
293	51.9754	Male	38.0	Yes	Completed, Negative for both	No, Not completed	Yes	Plasmodium	No	None
294	8.68172	Male	37.5	No	Completed, Negative for both	No, Not completed	Yes	None	Yes	ADEV+HIAT+MOCA+PSAE+STPN
295	16.7584	Male	38.0	No	Completed, Negative for both	No, Not completed	Yes	Plasmodium	Yes	HIAT+PSAE
296	14.7652	Male	39.1	No	Completed, Negative for both	No, Not completed	Yes	None	Yes	FLUA+HIAT+MOCA+STPN
297	41.4702	Male	38.3	No	Completed, Negative for both	No, Not completed	Yes	Plasmodium	Yes	FLUA+HIAT+MOCA+PSAE
298	2.19576	Male	37.5	No	Completed, Negative for both	No, Not completed	No	None	Yes	ENTV+HCV2+HIAT+PSAE+RHIV+STAU
299	33.6099	Male	38.0	No	Completed, Negative for both	No, Not completed	Yes	None	Yes	FLUA+MOCA+PSAE
300	52.9254	Male	38.7	No	Completed, Negative for both	No, Not completed	Yes	Plasmodium	No	None
301	19.9288	Male	37.9	Yes	Completed, Negative for both	No, Not completed	Yes	None	Yes	HIAT+PSAE+RHIV+STPN
302	1.42368	Female	37.8	No	Completed, Negative for both	No, Not completed	No	None	No	None
303	17.3662	Male	38.0	No	Completed, Negative for both	No, Not completed	Yes	None	No	None
304	40.1205	Male	39.5	No	Completed, PF positive ONLY	2+ (10-20 parasites)	Yes	None	No	None
305	41.1335	Male	39.0	No	Completed, PF positive ONLY	1+ (1-10 parasites)	Yes	Plasmodium	Yes	MOCA+STAU+STPN
306	5.80972	Female	38.1	No	Completed, Negative for both	No, Not completed	Yes	None	Yes	ADEV+ENTV+HIAT+KLPN+MOCA+PSAE+RHIV+STPN
307	26.538	Male	37.8	Yes	Completed, Negative for both	No, Not completed	Yes	Plasmodium	No	None
308	34.7296	Female	38.5	No	Completed, Negative for both	No, Not completed	Yes	None	No	None
309	9.04038	Female	38.4	Yes	Completed, PF positive ONLY	2+ (10-20 parasites)	Yes	None	Yes	HIAT+KLPN+MOCA+PSAE+RHIV+STPN
310	1.48392	Male	38.2	No	Completed, Negative for both	No, Not completed	Yes	None	Yes	ENTV+FLUC+HIAT+KLPN+MOCA+PSAE+RHIV+STPN
311	5.06502	Male	38.0	No	No, Not done	No, Not completed	Yes	None	Yes	ADEV+ENTV+HIAT+KLPN+PSAE+STAU
312	26.2396	Male	39.7	Yes	Completed, Negative for both	No, Not completed	Yes	None	No	None
313	1.78234	Male	39.1	Yes	Completed, PF positive ONLY	2+ (10-20 parasites)	No	None	Yes	HIAT+MOCA+PIV3+STPN
314	22.6749	Male	38.0	No	Completed, Negative for both	No, Not completed	Yes	Plasmodium	No	None
315	4.9692	Male	38.1	No	Completed, Negative for both	No, Not completed	Yes	None	No	None
316	9.47023	Female	38.6	No	Completed, Negative for both	No, Not completed	Yes	None	Yes	HIAT+KLPN+RHIV+STPN
317	20.835	Male	40.0	Yes	Completed, PF positive ONLY	2+ (10-20 parasites)	Yes	Plasmodium	No	None
318	5.69747	Female	38.0	No	Completed, Negative for both	No, Not completed	No	None	No	None
319	22.809	Male	38.0	No	Completed, PF positive ONLY	3+ (20-30 parasites)	Yes	Plasmodium	No	None
320	23.0089	Male	40.0	Yes	Completed, Negative for both	No, Not completed	Yes	Plasmodium	No	None
321	40.3203	Female	37.8	No	Completed, Negative for both	No, Not completed	Yes	None	No	None
322	19.7536	Male	38.8	Yes	Completed, PF positive ONLY	2+ (10-20 parasites)	Yes	Plasmodium	No	None
323	36.0219	Male	38.0	Yes	Completed, PF positive ONLY	2+ (10-20 parasites)	Yes	Plasmodium	No	None
324	16.0821	Male	38.0	Yes	Completed, PF positive ONLY	2+ (10-20 parasites)	Yes	Plasmodium	No	None
325	24.5257	Male	38.5	Yes	Completed, Negative for both	No, Not completed	Yes	None	No	None
326	5.32238	Female	37.5	No	Completed, Negative for both	No, Not completed	No	None	Yes	ENTV+HIAT+MOCA+PSAE+RHIV+STPN
327	42.1821	Male	38.5	Yes	Completed, Negative for both	No, Not completed	Yes	Plasmodium	No	None
328	1.20192	Male	38.2	No	Completed, Negative for both	No, Not completed	No	None	Yes	HIAT+MOCA+PIV3+STPN
329	50.4778	Female	38.5	Yes	Completed, Negative for both	No, Not completed	Yes	Plasmodium	No	None
330	25.8727	Female	38.3	No	Completed, Negative for both	No, Not completed	Yes	None	Yes	FLUA+PSAE
331	1.51951	Male	38.7	Yes	Completed, Negative for both	No, Not completed	No	None	Yes	ENTV+HIAT+KLPN+MOCA+PSAE
332	37.4538	Female	37.9	No	No, Not done	No, Not completed	Yes	None	Yes	MOCA
333	3.5154	Male	37.8	No	Completed, Negative for both	No, Not completed	No	None	Yes	HIAT+MOCA+PIV1+PSAE
334	8.02464	Female	37.5	No			No	None	No	None
335	40.3915	Female	37.6	No	Completed, Negative for both	No, Not completed	Yes	None	Yes	FLUA+HIAT+MOCA+STPN
336	8.51472	Male	37.8	No	Completed, Negative for both	No, Not completed	Yes	None	Yes	FLUA+GAST+HIAT+MOCA+STPN
337	37.796	Male	37.5	No	Completed, Negative for both	No, Not completed	Yes	None	Yes	FLUA+HIAT+KLPN+PSAE
338	26.6201	Male	39.0	Yes	Completed, Negative for both	No, Not completed	Yes	None	Yes	FLUA+PSAE+STPN
339	21.8453	Male	37.7	No	Completed, Negative for both	No, Not completed	Yes	None	Yes	FLUA+KLPN+PSAE
340	2.81451	Female	38.1	No	Completed, Negative for both	No, Not completed	Yes	None	Yes	HIAT+KLPN+MOCA+PIV1+PSAE+RHIV
341	3.97536	Female	38.7	No	Completed, Negative for both	No, Not completed	No	None	Yes	ENTV+HIAT+MOCA+PSAE+RHIV+STPN
342	2.17112	Male	37.5	No	Completed, Negative for both	No, Not completed	Yes	None	Yes	ADEV+HIAT+KLPN+PSAE+STPN
343	11.4524	Male	38.2	No	Completed, Negative for both	No, Not completed	Yes	None	Yes	ADEV+HIAT+MOCA+PSAE+RHIV+STPN
344	30.13	Male	39.7	Yes	Completed, PF AND Pan positive	2+ (10-20 parasites)	Yes	Plasmodium	No	None
345	25.7276	Male	38.2	Yes	Completed, PF positive ONLY	2+ (10-20 parasites)	Yes	Plasmodium	No	None
346	24.1095	Male	38.5	Yes	Completed, Negative for both	No, Not completed	Yes	Plasmodium	No	None
347	24.731	Male	39.2	Yes	Completed, PF positive ONLY	4+ (30 or more parasites)	Yes	Plasmodium	No	None
348	40.4435	Female	39.0	Yes	Completed, PF positive ONLY	4+ (30 or more parasites)	Yes	Plasmodium	No	None
349	50.987	Male	40.0	Yes	Completed, Pan positive ONLY	2+ (10-20 parasites)	Yes	Plasmodium	No	None
350	23.7098	Male	38.0	Yes	Completed, Negative for both	No, Not completed	Yes	Plasmodium	No	None
351	28.7392	Male	37.5	Yes	Completed, Negative for both	No, Not completed	Yes	None	No	None
352	2.14921	Female	38.7	Yes	Completed, Negative for both	No, Not completed	Yes	None	Yes	HIAT+MOCA+PSAE+RHIV+STPN
353	71.4634	Male	38.8	Yes	Completed, Negative for both	No, Not completed	Yes	Plasmodium+Rickets	No	None
354	38.4093	Male	38.7	No	Completed, Negative for both	No, Not completed	Yes	None	Yes	HIAT+RHIV
355	34.6886	Male	37.5	No	Completed, Negative for both	No, Not completed	Yes	None	No	None
356	25.8207	Male	37.5	No	Completed, Negative for both	No, Not completed	Yes	None	Yes	FLUA+HIAT+MOCA+PSAE+RHIV+STAU
357	4.35044	Male	38.4	No	Completed, Negative for both	No, Not completed	Yes	None	Yes	ADEV+HIAT+RHIV
358	15.5756	Female	38.3	No	Completed, Negative for both	No, Not completed	Yes	None	Yes	FLUA
359	8.99932	Male	38.3	No	Completed, Negative for both	No, Not completed	Yes	None	Yes	HCV2+HIAT+PSAE+STAU+STPN
360	18.0233	Male	38.0	No	Completed, PF positive ONLY	2+ (10-20 parasites)	Yes	None	No	None
361	29.4921	Male	38.5	No	Completed, PF positive ONLY	3+ (20-30 parasites)	Yes	Lepto	No	None
362	37.18	Male	38.1	Yes	Completed, Negative for both	No, Not completed	Yes	None	No	None
363	8.44079	Male	37.6	No	Completed, Negative for both	No, Not completed	Yes	Plasmodium	No	None
364	34.1492	Male	38.3	No	Completed, PF positive ONLY	3+ (20-30 parasites)	Yes	Plasmodium	No	None
365	16.1588	Female	38.0	No	Completed, PF positive ONLY	3+ (20-30 parasites)	Yes	Plasmodium	No	None
366	29.7029	Male	37.9	No	Completed, Negative for both	No, Not completed	Yes	None	No	None
367	18.8145	Female	39.0	No	Completed, Negative for both	No, Not completed	Yes	None	No	None
368	25.5797	Male	38.0	No	Completed, Negative for both	No, Not completed	Yes	Plasmodium	No	None
369	52.6105	Female	38.5	No	Completed, PF positive ONLY	3+ (20-30 parasites)	Yes	None	No	None
370	2.67214	Male	37.5	No	Completed, Negative for both	No, Not completed	Yes	None	Yes	ENTV+HIAT+KLPN+MOCA+PSAE+RHIV+STPN
371	25.0678	Male	39.0	Yes	Completed, Negative for both	No, Not completed	Yes	Plasmodium	No	None
372	21.243	Male	38.5	No	Completed, PF positive ONLY	4+ (30 or more parasites)	Yes	Plasmodium	No	None
373	49.3005	Male	37.5				No	None	No	None
374	21.0486	Male	39.0	Yes	Completed, PF positive ONLY	3+ (20-30 parasites)	Yes	Plasmodium	No	None
375	30.6037	Male	40.2	Yes	Completed, PF positive ONLY	2+ (10-20 parasites)	Yes	Plasmodium	No	None
376	38.7296	Male	39.4	Yes	Completed, Negative for both	No, Not completed	Yes	None	No	None
377	37.4237	Female	37.5	No	Completed, PF AND Pan positive	2+ (10-20 parasites)	Yes	Plasmodium	Yes	ADEV+HIAT+KLPN+PSAE+RHIV+STPN
378	1.74401	Female	38.6	No			No	None	No	None
379	52.2738	Female	38.0	No	Completed, Negative for both	No, Not completed	Yes	None	Yes	None
380	8.75565	Female	39.3	Yes	Completed, PF AND Pan positive	4+ (30 or more parasites)	Yes	Plasmodium	Yes	HIAT+MOCA+PSAE+STPN
381	33.8645	Male	37.9	No	Completed, Negative for both	No, Not completed	Yes	Plasmodium	Yes	PSAE
382	46.0178	Male	39.7	No	Completed, PF AND Pan positive	2+ (10-20 parasites)	Yes	Plasmodium	No	None
383	25.7823	Male	39.5	Yes	Completed, PF AND Pan positive	2+ (10-20 parasites)	Yes	Plasmodium	No	None
384	15.1157	Male	37.5	No	Completed, Negative for both	No, Not completed	Yes	None	No	None
385	33.4319	Male	38.2	No	Completed, Negative for both	No parasite	Yes	None	No	None
386	3.86585	Female	37.5	No	Completed, Negative for both	No, Not completed	Yes	None	Yes	ENTV+FLUC+PSAE+STAU
387	26.152	Male	38.3	Yes	Completed, PF positive ONLY	4+ (30 or more parasites)	Yes	Plasmodium	No	None
388	52.1697	Male	37.5	No	Completed, PF positive ONLY	3+ (20-30 parasites)	Yes	Plasmodium	Yes	HIAT+KLPN+MOCA+PSAE+STAU+STPN
389	7.75359	Female	38.7	No	Completed, Negative for both	No, Not completed	Yes	None	Yes	GAST+HIAT+MOCA+RHIV+STAU+STPN
390	1.85352	Female	38.3	Yes	Completed, Negative for both	No, Not completed	No	None	Yes	None
391	38.5626	Male	38.2	Yes	Completed, Negative for both	No, Not completed	Yes	None	Yes	KLPN+PSAE
392	44.5476	Male	38.1	Yes	Completed, PF positive ONLY	1+ (1-10 parasites)	Yes	None	No	None
393	34.9897	Male	38.0	No	Completed, Negative for both	No, Not completed	Yes	Lepto	No	None
394	3.36756	Female	37.8	No	Completed, Negative for both	No, Not completed	Yes	None	No	None
395	27.5044	Male	37.5	No	Completed, Negative for both	No, Not completed	Yes	None	No	None
396	28.5859	Male	38.0	No	Completed, Negative for both	No, Not completed	Yes	Plasmodium	Yes	RESV+STPN
397	29.5743	Male	38.8	No	Completed, Negative for both	No, Not completed	Yes	Plasmodium	Yes	FLUA
398	5.55236	Male	38.0	Yes	Completed, PF positive ONLY	4+ (30 or more parasites)	Yes	Plasmodium	Yes	HCV2+HIAT+KLPN+MOCA+STPN
399	15.4579	Male	38.0	No	Completed, PF positive ONLY	3+ (20-30 parasites)	Yes	Plasmodium	No	None
400	40.8542	Male	38.4	Yes	Completed, PF positive ONLY	2+ (10-20 parasites)	Yes	None	No	None
401	36.5065	Male	37.7	No	Completed, Negative for both	No, Not completed	Yes	Plasmodium	Yes	FLUA+HIAT+PSAE+STPN
402	41.1964	Male	38.8	No	Completed, Negative for both	No, Not completed	Yes	Lepto	Yes	HIAT+STAU+STPN
403	38.3737	Male	38.4	Yes	Completed, Negative for both	No, Not completed	Yes	None	No	None
404	24.4326	Male	37.5	Yes	Completed, PF positive ONLY	3+ (20-30 parasites)	Yes	None	Yes	FLUA+PSAE+STPN
405	22.4668	Male	37.9	Yes	Completed, Negative for both	No, Not completed	Yes	None	No	None
406	21.5688	Male	39.2	Yes	Completed, Negative for both	No, Not completed	Yes	None	No	None
407	22.8693	Male	38.0	Yes	Completed, Negative for both	No, Not completed	Yes	Plasmodium	No	None
408	31.2909	Male	37.5	No	Completed, PF AND Pan positive	3+ (20-30 parasites)	Yes	Plasmodium	No	None
409	49.4155	Male	38.0	No	Completed, Negative for both	No, Not completed	Yes	Plasmodium	Yes	FLUA+PSAE+STPN
410	6.83094	Male	37.7	No	Completed, Negative for both	No, Not completed	Yes	Plasmodium	Yes	HIAT+PSAE+STAU
411	54.7461	Female	38.0	Yes	Completed, Negative for both	No, Not completed	Yes	None	No	None
412	35.8631	Male	38.8	Yes	Completed, PF positive ONLY	2+ (10-20 parasites)	Yes	None	No	None
413	11.9261	Female	37.5	No	Completed, Negative for both	No, Not completed	Yes	None	Yes	ENTV+PSAE+RHIV+STAU
414	20.2464	Male	38.7	Yes	Completed, PF AND Pan positive	4+ (30 or more parasites)	Yes	Plasmodium	No	None
415	33.8563	Male	39.0	No	Completed, Negative for both	No, Not completed	Yes	Plasmodium	No	None
416	30.9541	Male	38.7	Yes	Completed, Negative for both	No, Not completed	Yes	None	No	None
417	19.102	Male	38.0	No	Completed, Negative for both	No, Not completed	Yes	None	No	None
418	16.0411	Male	38.7	No	Completed, Negative for both	No, Not completed	Yes	None	No	None
419	56.1588	Male	37.5	Yes	Completed, Negative for both	No, Not completed	Yes	Lepto	No	None
420	37.0787	Male	37.7	Yes	Completed, PF AND Pan positive	4+ (30 or more parasites)	Yes	Plasmodium	No	None
421	10.4641	Female	38.0	Yes	Completed, PF positive ONLY	2+ (10-20 parasites)	Yes	Plasmodium	Yes	HIAT+PSAE+STAU+STPN
422	16.898	Female	38.0	No	Completed, Negative for both	No, Not completed	Yes	None	Yes	FLUA+STPN
423	34.3299	Female	37.9	Yes	Completed, Negative for both	No, Not completed	Yes	None	Yes	FLUA+MOCA+PSAE+STPN
424	7.36208	Male	38.4	Yes	Completed, Negative for both	No, Not completed	Yes	None	No	None
425	25.4894	Male	39.0	Yes	Completed, Negative for both	No, Not completed	Yes	None	Yes	ENTV+HIAT+RHIV+STAU
426	41.1143	Male	37.9	Yes	Completed, Negative for both	No, Not completed	Yes	Plasmodium	No	None
427	39.7591	Male	38.0	Yes	Completed, Negative for both	No, Not completed	Yes	Plasmodium	No	None
428	5.10609	Male	38.7	No	Completed, Negative for both	No, Not completed	Yes	None	No	None
429	3.21971	Male	38.0	Yes			Yes	None	No	None
430	29.7823	Male	38.9	Yes			Yes	None	No	None
431	16.3806	Female	38.5	Yes	Completed, PF positive ONLY	4+ (30 or more parasites)	Yes	Plasmodium	No	None
432	26.9952	Male	37.8	No	Completed, Negative for both	No, Not completed	Yes	Plasmodium	Yes	GAST+HCV2+STAU
433	1.13347	Male	38.1	No	Completed, Negative for both	No, Not completed	Yes	None	Yes	GAST+HCV2+HIAT
434	26.0014	Male	38.0	No	Completed, Negative for both	No, Not completed	Yes	Plasmodium	Yes	PSAE+STAU
435	45.2074	Female	39.1	Yes			No	None	No	None
436	44.345	Male	40.0	Yes	Completed, PF positive ONLY	4+ (30 or more parasites)	Yes	Plasmodium	No	None
437	15.1595	Female	38.9	Yes	Completed, PF AND Pan positive	2+ (10-20 parasites)	Yes	Plasmodium	No	None
438	3.61944	Male	38.2	Yes			Yes	None	No	None
439	1.13073	Male	38.0	No	Completed, Negative for both	No, Not completed	Yes	None	Yes	FLUA+KLPN+RESV
440	47.603	Male	37.8	No	Completed, Negative for both	No, Not completed	Yes	Plasmodium	No	None
441	32.2957	Male	38.7	Yes	Completed, PF AND Pan positive	3+ (20-30 parasites)	Yes	Plasmodium	No	None
442	21.0815	Male	37.7	No	Completed, Negative for both	No, Not completed	Yes	None	Yes	FLUA+HIAT+STPN
443	32.104	Female	39.0	No	Completed, Negative for both	No, Not completed	Yes	None	Yes	FLUA+PSAE
444	32.9665	Male	38.9	No	Completed, Negative for both	No, Not completed	Yes	None	Yes	FLUA+STPN
445	28.7009	Male	37.6	Yes	Completed, PF positive ONLY	4+ (30 or more parasites)	Yes	Plasmodium	No	None
446	26.8364	Male	38.4	Yes	Completed, PF AND Pan positive	4+ (30 or more parasites)	Yes	Plasmodium	No	None
447	13.1307	Male	38.1	Yes	Completed, Negative for both	No, Not completed	Yes	None	Yes	HIAT+PSAE+RHIV
448	44.0684	Male	38.1	No	Completed, Negative for both	No, Not completed	Yes	Plasmodium	No	None
449	18.4832	Male	38.9	No	Completed, Negative for both	No, Not completed	Yes	Plasmodium	Yes	FLUA+HIAT+KLPN+PSAE
450	13.3087	Male	38.0	No	Completed, Negative for both	No, Not completed	Yes	None	Yes	FLUA+HIAT+RHIV+STAU+STPN
451	10.2067	Female	38.1	No	Completed, Negative for both	No, Not completed	Yes	None	Yes	FLUA+HIAT+PSAE+STAU
452	2.24778	Male	37.5	Yes	Completed, Negative for both	No, Not completed	No	None	No	None
453	31.603	Male	38.9	Yes	Completed, PF AND Pan positive	4+ (30 or more parasites)	Yes	Plasmodium	No	None
454	7.86858	Male	37.9	Yes	Completed, Negative for both	No, Not completed	Yes	None	No	None
455	4.2245	Male	39.0	Yes	0	No, Not completed	Yes	None	No	None
456	42.4476	Female	38.3	Yes	Completed, PF AND Pan positive	3+ (20-30 parasites)	Yes	Plasmodium	No	None
457	3.16769	Male	38.5	No	Completed, Negative for both	No, Not completed	No	None	No	None
458	2.60643	Female	38.2	No	Completed, Negative for both	No, Not completed	No	None	Yes	HIAT+STAU
459	36.1123	Male	37.7	No	Completed, PF positive ONLY	2+ (10-20 parasites)	Yes	Plasmodium	No	None
460	55.6249	Male	38.6	Yes	Completed, Negative for both	No, Not completed	Yes	None	No	None
461	13.5003	Male	39.7	Yes	Completed, PF AND Pan positive	2+ (10-20 parasites)	Yes	Plasmodium	No	None
462	41.1581	Male	40.0	Yes	Completed, PF AND Pan positive	4+ (30 or more parasites)	Yes	Plasmodium	No	None
463	53.1663	Male	38.1	Yes	Completed, Negative for both	No, Not completed	Yes	Plasmodium	No	None
464	10.9706	Male	38.8	Yes	Completed, Negative for both	No, Not completed	Yes	None	No	None
465	21.5305	Male	38.0	Yes	Completed, Negative for both	No, Not completed	Yes	Plasmodium	No	None
466	15.3402	Female	37.5	Yes	Completed, PF AND Pan positive	3+ (20-30 parasites)	Yes	Plasmodium	No	None
467	14.9897	Male	40.2	Yes	Completed, PF positive ONLY	3+ (20-30 parasites)	Yes	Plasmodium	Yes	HIAT+KLPN+PSAE+STAU+STPN
468	44.6023	Male	37.8	No	Completed, Negative for both	No, Not completed	Yes	Plasmodium	No	None
469	41.5743	Male	38.7	No	Completed, PF AND Pan positive	3+ (20-30 parasites)	Yes	Plasmodium	No	None
470	4.23819	Male	38.1	No	Completed, Negative for both	No, Not completed	Yes	Plasmodium	Yes	ENTV+PSAE+STAU
471	50.6721	Male	38.0	Yes	Completed, Negative for both	No, Not completed	Yes	None	No	None
472	10.0671	Female	38.6	Yes			No	None	No	None
473	4.61602	Female	38.0	No			Yes	None	No	None
474	31.9261	Male	38.5	No	Completed, PF AND Pan positive	No, Not completed	Yes	Plasmodium	No	None
475	5.82067	Female	38.5	Yes	Completed, Negative for both	No, Not completed	No	None	Yes	FLUA+HIAT+MOCA+PSAE+STAU+STPN
476	20.961	Male	39.0	No	Completed, PF AND Pan positive	3+ (20-30 parasites)	Yes	Plasmodium	No	None
477	16.5257	Female	39.0	Yes	Completed, PF positive ONLY	3+ (20-30 parasites)	Yes	Plasmodium	No	None
478	39.0746	Male	38.8	No	Completed, PF AND Pan positive	3+ (20-30 parasites)	Yes	None	No	None
479	9.83162	Female	38.7	No	Completed, Negative for both	No, Not completed	Yes	None	Yes	ADEV+HIAT+STAU
480	54.1027	Male	38.0	Yes	Completed, Negative for both	No, Not completed	Yes	None	No	None
481	25.7741	Female	37.7	No	Completed, Negative for both	No, Not completed	Yes	None	No	None
482	3.08282	Female	38.2	No	Completed, Negative for both	No, Not completed	Yes	None	Yes	HIAT+MOCA+PIV3+RHIV
483	1.76044	Female	38.4	No	Completed, Negative for both	No, Not completed	No	None	Yes	HIAT+RESV+STPN
484	40.7365	Male	39.4	Yes	Completed, Negative for both	No, Not completed	Yes	Plasmodium	No	None
485	39.4962	Female	37.5	No	Completed, PF AND Pan positive	3+ (20-30 parasites)	Yes	Plasmodium	Yes	HIAT
486	41.2758	Female	38.8	Yes			No	None	No	None
487	37.2758	Male	37.5	No	Completed, Negative for both	No, Not completed	Yes	None	No	None
488	43.2252	Male	37.5	No	Completed, Negative for both	No, Not completed	Yes	Plasmodium	No	None
489	1.89459	Male	38.0	No	Completed, Negative for both	No, Not completed	Yes	None	Yes	HIAT+MOCA+RESV+STPN
490	36	Male	37.5	No	Completed, Negative for both	No, Not completed	Yes	None	No	None
491	6.77618	Male	38.1	No	Completed, Negative for both	No, Not completed	Yes	None	Yes	GAST+HIAT+STAU
492	6.78987	Male	37.6	Yes	Completed, Negative for both	No, Not completed	No	None	Yes	ADEV+HIAT+MOCA+STPN
493	34.5927	Male	39.0	No	Completed, PF positive ONLY	2+ (10-20 parasites)	Yes	Plasmodium	No	None
494	32.3258	Female	38.0	Yes	Completed, Negative for both	No, Not completed	Yes	None	No	None
495	21.4292	Male	38.2	No	Completed, Negative for both	No, Not completed	Yes	None	No	None
496	46.7488	Female	39.2	No	Completed, Negative for both	No, Not completed	Yes	None	No	None
497	44.2327	Male	39.2	No	Completed, PF AND Pan positive	3+ (20-30 parasites)	Yes	Plasmodium	No	None
498	15.8713	Male	37.5	No	Completed, Negative for both	No, Not completed	Yes	Plasmodium	No	None
499	44.1232	Male	38.0	No	Completed, PF positive ONLY	3+ (20-30 parasites)	Yes	Plasmodium	No	None
500	17.128	Male	39.0	Yes	Completed, PF positive ONLY	3+ (20-30 parasites)	Yes	Plasmodium	No	None
501	5.74401	Male	39.3	No	Completed, PF positive ONLY	3+ (20-30 parasites)	Yes	Plasmodium	Yes	HIAT
502	41.2813	Female	37.8	No	Completed, PF AND Pan positive	3+ (20-30 parasites)	Yes	Plasmodium	No	None
503	52.3614	Male	38.5	No	Completed, PF positive ONLY	2+ (10-20 parasites)	Yes	Plasmodium	No	None
504	45.473	Female	37.5	Yes	Completed, PF positive ONLY	4+ (30 or more parasites)	Yes	None	No	None
505	55.2115	Male	39.2	No	Completed, PF positive ONLY	2+ (10-20 parasites)	Yes	Plasmodium	No	None
506	46.642	Male	39.4	No	Completed, PF positive ONLY	2+ (10-20 parasites)	Yes	Plasmodium	No	None
507	1.22108	Male	38.0	No	Completed, Negative for both	No, Not completed	Yes	None	Yes	ADEV+MOCA+RHIV+STPN
508	38.6831	Male	37.7	No	Completed, Negative for both	No, Not completed	Yes	Lepto	No	None
509	45.3169	Male	38.4	No	Completed, Negative for both	No, Not completed	Yes	Lepto+Rickets	No	None
510	8.71458	Male	37.7	No	Completed, Negative for both	No, Not completed	Yes	None	Yes	ENTV+HIAT+MOCA+RHIV
511	23.3457	Male	37.5	No	Completed, Negative for both	No, Not completed	Yes	Plasmodium	No	None
512	30.1875	Male	37.8	No	Completed, PF positive ONLY	2+ (10-20 parasites)	Yes	Plasmodium	No	None
513	45.6838	Female	37.6	No	Completed, PF positive ONLY	2+ (10-20 parasites)	Yes	Plasmodium	No	None
514	20.6927	Male	39.4	Yes			No	None	No	None
515	4.9473	Female	38.1	Yes	Completed, Negative for both	No, Not completed	Yes	None	Yes	ENTV+HIAT+MOCA+PSAE
516	55.1485	Male	37.7	Yes	Completed, Negative for both	No, Not completed	Yes	None	No	None
517	7.6961	Female	39.0	No	Completed, Negative for both	No, Not completed	Yes	None	Yes	GAST+HIAT+MOCA+PSAE+RHIV
518	35.0801	Female	39.5	Yes	Completed, Negative for both	No, Not completed	Yes	Plasmodium	No	None
519	38.8118	Female	37.5	No	Completed, Negative for both	No, Not completed	Yes	None	No	None
520	31.384	Male	39.4	Yes	Completed, Negative for both	No, Not completed	Yes	None	No	None
521	2.83094	Male	37.8	No			No	None	No	None
522	3.07187	Female	37.6	No	Completed, Negative for both	No, Not completed	No	None	No	None
523	1.39357	Female	39.0	Yes	Completed, Negative for both	No parasite	No	None	Yes	ADEV+HIAT+MOCA+STPN
524	28.5749	Female	38.1	Yes	Completed, Negative for both	No, Not completed	Yes	None	No	None
525	20.5092	Male	38.4	No	Completed, Negative for both	No, Not completed	Yes	Lepto	No	None
526	17.64	Female	40.4	Yes	Completed, PF positive ONLY	3+ (20-30 parasites)	Yes	Plasmodium	Yes	BOP1+HIAT+RESV+STPN
527	19.2635	Female	38.2	No			No	None	No	None
528	22.6721	Male	38.0	No			No	None	No	None
529	57.3662	Male	37.5	No	Completed, Negative for both	No, Not completed	Yes	Plasmodium	No	None
530	32.4216	Female	38.8	Yes	Completed, PF positive ONLY	3+ (20-30 parasites)	Yes	Plasmodium	No	None
531	2.07255	Male	37.8	No	Completed, Negative for both	No, Not completed	Yes	None	Yes	STAU
532	9.83162	Male	39.2	No			No	None	No	None
533	34.8309	Female	38.0	Yes	Completed, Negative for both	No, Not completed	Yes	Plasmodium	No	None
534	3.40862	Female	39.1	Yes	Completed, Negative for both	No, Not completed	No	None	Yes	HIAT+HMPV+MOCA+STPN
535	1.17454	Male	38.0	No			No	None	No	None
536	29.0815	Male	38.8	Yes	Completed, Negative for both	3+ (20-30 parasites)	Yes	Lepto+Plasmodium	No	None
537	35.4415	Male	39.1	No			No	None	No	None
538	58.7844	Male	38.1	No	Completed, PF positive ONLY	2+ (10-20 parasites)	Yes	Plasmodium	No	None
539	42.7	Male	37.5	No	Completed, Negative for both	No, Not completed	Yes	None	No	None
540	19.7	Male	37.7	No	Completed, Negative for both	No, Not completed	Yes	None	Yes	ENTV+HIAT+RHIV
541	43.1567	Male	38.3	No	Completed, PF positive ONLY	2+ (10-20 parasites)	Yes	Plasmodium	No	None
542	35.3018	Male	37.7	No	Completed, Negative for both	No, Not completed	Yes	None	Yes	GAST+KLPN
543	6.07255	Male	37.7	No	Completed, Negative for both	No, Not completed	Yes	Plasmodium	No	None
544	3.61944	Female	39.8	Yes	Completed, Negative for both	No, Not completed	Yes	None	No	None
545	2.94593	Female	38.5	No	No, Not done	No, Not completed	Yes	None	No	None
546	32.6242	Female	39.2	Yes	Completed, Negative for both	No, Not completed	Yes	None	Yes	FLUA
547	26.6229	Male	37.5	No	Completed, Negative for both	No, Not completed	Yes	None	Yes	HIAT+RHIV+STPN
548	30.0397	Male	39.1	No			No	None	No	None
549	26.6256	Male	37.5	No	Completed, Negative for both	No, Not completed	Yes	None	No	None
550	29.2183	Male	37.5	No	Completed, Negative for both	No, Not completed	Yes	None	No	None
551	51.1348	Male	38.2	Yes	Completed, Negative for both	No, Not completed	Yes	None	Yes	MOCA+PSAE+RHIV+STPN
552	13.2868	Male	38.1	Yes	Completed, PF AND Pan positive	4+ (30 or more parasites)	Yes	Plasmodium	Yes	HIAT+MOCA+RHIV+STPN
553	21.1472	Female	38.8	No	Completed, Negative for both	No, Not completed	Yes	Plasmodium	No	None
554	33.9466	Male	37.6	No	Completed, Negative for both	No, Not completed	Yes	None	Yes	GAST+HIAT
555	40.1725	Male	39.6	Yes	Completed, PF positive ONLY	2+ (10-20 parasites)	Yes	Plasmodium	No	None
556	1.8152	Female	37.5	No	Completed, Negative for both	No, Not completed	No	None	Yes	FLUA
557	48.95	Female	37.6	Yes	Completed, Negative for both	No, Not completed	Yes	Lepto	Yes	None
558	35.206	Female	37.8	No	Completed, Negative for both	No, Not completed	Yes	None	No	None
559	24.7	Male	38.1	No	Completed, Negative for both	No, Not completed	Yes	None	No	None
560	5.7358	Female	38.0	No	Completed, Negative for both	No, Not completed	Yes	None	No	None
561	39	Male	38.8	No			No	None	No	None
562	42.3	Female	38.6	Yes	Completed, Negative for both	No, Not completed	Yes	None	No	None
563	29	Male	37.5	No	Completed, Negative for both	No, Not completed	Yes	None	Yes	GAST+HIAT+STAU+STPN
564	38.6	Male	37.5	No	Completed, Negative for both	No, Not completed	Yes	Lepto	No	None
565	46.9	Male	37.5	No	Completed, Negative for both	No, Not completed	Yes	None	Yes	PIV2+STPN
566	60.8	Female	37.7	No	Completed, Negative for both	No, Not completed	Yes	None	No	None
567	17.3	Male	39.0	Yes			Yes	None	No	None
568	15.8248	Female	37.8	No	Completed, Negative for both	No, Not completed	Yes	Plasmodium	No	None
569	31.9	Male	37.5	Yes	Completed, Negative for both	No, Not completed	Yes	Plasmodium	No	None
570	36.1	Male	38.7	Yes	Completed, PF AND Pan positive	2+ (10-20 parasites)	Yes	Plasmodium	No	None
571	1.4	Male	37.5	No	Completed, Negative for both	No, Not completed	No	None	Yes	ENTV+HIAT+MOCA+RHIV+STPN
572	31.1869	Male	37.6	No	Completed, Negative for both	No, Not completed	Yes	None	No	None
573	29.4	Female	38.6	No	Completed, PF positive ONLY	2+ (10-20 parasites)	Yes	None	No	None
574	32.1725	Female	38.0	No	Completed, Negative for both	No, Not completed	Yes	None	Yes	GAST+RHIV
575	30.3	Male	37.8	No	Completed, Negative for both	No, Not completed	Yes	None	No	None
576	41.2	Male	38.2	No	Completed, Negative for both	No, Not completed	Yes	Bartone	Yes	None
577	2.67762	Male	39.5	Yes	Completed, Negative for both	No, Not completed	No	None	Yes	ENTV+HIAT+MOCA+STPN
578	58.7926	Female	37.5	Yes	Completed, Negative for both	No, Not completed	Yes	Plasmodium	No	None
579	9.22382	Male	39.2	Yes	Completed, PF positive ONLY	3+ (20-30 parasites)	Yes	Plasmodium	Yes	HIAT
580	22.1465	Male	38.4	Yes	Completed, PF positive ONLY	No, Not completed	Yes	Plasmodium	No	None
581	3.82478	Male	37.6	No	Completed, Negative for both	No, Not completed	Yes	None	Yes	None
582	52.6215	Male	39.2	Yes			Yes	Plasmodium	Yes	FLUA+MOCA
583	25.7166	Male	38.4	Yes	Completed, PF positive ONLY	2+ (10-20 parasites)	Yes	Plasmodium	No	None
584	29.0897	Female	37.8	Yes	Completed, Negative for both	No, Not completed	Yes	Plasmodium	No	None
585	17.6318	Male	39.1	Yes	Completed, PF AND Pan positive	4+ (30 or more parasites)	Yes	Plasmodium	No	None
586	30.5599	Male	39.8	Yes	Completed, PF positive ONLY	4+ (30 or more parasites)	Yes	None	No	None
587	29.1663	Male	38.3	Yes	Completed, Negative for both	No, Not completed	Yes	None	No	None
588	28.5339	Male	39.1	Yes	Completed, PF positive ONLY	4+ (30 or more parasites)	Yes	None	No	None
589	6.1	Male	38.3	No			No	None	No	None
590	14	Female	38.6	Yes			No	None	Yes	HIAT+STPN
591	24.9	Female	37.7	No	Completed, Negative for both	No, Not completed	Yes	None	No	None
592	38.8	Male	37.5	No	Completed, Negative for both	No, Not completed	Yes	None	Yes	RHIV
593	18	Male	37.8	No	Completed, Negative for both	No, Not completed	Yes	None	Yes	RHIV+STAU
594	20.3833	Female	37.7	Yes			Yes	Plasmodium	No	None
595	8.65708	Female	39.0	Yes			Yes	Plasmodium	No	None
596	46.2	Male	38.0	No	Completed, Negative for both	No, Not completed	Yes	Plasmodium	No	None
597	34.0808	Male	38.5	Yes	Completed, PF AND Pan positive	2+ (10-20 parasites)	Yes	Plasmodium	No	None
598	17.7166	Male	38.5	Yes			Yes	Lepto	No	None
599	17.2266	Male	38.0	Yes	Completed, PF positive ONLY	2+ (10-20 parasites)	Yes	Plasmodium	No	None
600	5.24298	Female	38.1	Yes			No	None	No	None
601	53.7413	Male	38.3	Yes	Completed, PF AND Pan positive	2+ (10-20 parasites)	Yes	Plasmodium	No	None
602	40.0602	Female	39.2	Yes	Completed, Negative for both	No, Not completed	Yes	Plasmodium	No	None
603	60.6352	Male	38.0	Yes	Completed, PF positive ONLY	1+ (1-10 parasites)	Yes	Lepto	No	None
604	9.63997	Male	40.1	Yes	Completed, Pan positive ONLY	3+ (20-30 parasites)	Yes	None	Yes	HIAT+RHIV+STPN
605	24.6735	Male	38.8	No	Completed, Negative for both	No, Not completed	Yes	Plasmodium	No	None
606	12.4709	Female	38.4	Yes	Completed, Negative for both	No, Not completed	Yes	Plasmodium	Yes	ADEV+GAST+HIAT+MOCA+RHIV+STAU+STPN
607	33.232	Male	38.5	No	Completed, PF positive ONLY	2+ (10-20 parasites)	Yes	Plasmodium	Yes	HIAT+KLPN+MOCA+PSAE
608	28.9446	Male	38.5	No	Completed, Negative for both	No, Not completed	Yes	Lepto+Plasmodium	No	None
609	2.39562	Male	38.0	No	Completed, Negative for both	No, Not completed	No	None	Yes	ENTV+HIAT+MOCA+PIV3+RHIV+STPN
610	37.6345	Male	37.7	Yes	Completed, PF AND Pan positive	4+ (30 or more parasites)	Yes	Plasmodium	No	None
611	23.4196	Male	39.2	Yes	Completed, Negative for both	No, Not completed	Yes	Lepto	No	None
612	48.6324	Male	38.0	No	Completed, Negative for both	No, Not completed	Yes	Plasmodium	Yes	HIAT+MOCA+PSAE+RHIV+STPN
613	2.71047	Male	38.0	No	Completed, Negative for both	No, Not completed	Yes	None	Yes	FLUC+PIV3+STPN
614	16.1725	Male	38.0	No	Completed, Negative for both	No, Not completed	Yes	Plasmodium	Yes	ENTV+GAST+HIAT+PSAE+RHIV+STAU+STPN
615	40.6598	Male	37.5	No	Completed, Negative for both	No, Not completed	Yes	None	No	None
616	36.668	Male	37.6	No	Completed, PF AND Pan positive	3+ (20-30 parasites)	Yes	Plasmodium	No	None
617	39.7426	Male	38.5	No	Completed, Negative for both	No, Not completed	Yes	Plasmodium	Yes	FLUA+HIAT+PSAE+STAU
618	31.77	Female	38.0	Yes	Completed, Negative for both	No, Not completed	Yes	None	Yes	GAST+HIAT+MOCA+PSAE+STAU+STPN
619	32.6543	Male	39.2	No	Completed, PF AND Pan positive	4+ (30 or more parasites)	Yes	Plasmodium	No	None
620	37.8398	Male	38.2	No	Completed, Negative for both	No, Not completed	Yes	Bartone	No	None
621	25.7659	Male	38.2	No	Completed, Negative for both	No, Not completed	Yes	Lepto	No	None
622	48.0876	Male	37.8	Yes	Completed, PF AND Pan positive	3+ (20-30 parasites)	Yes	Plasmodium	No	None
623	17.0623	Male	39.2	Yes	Completed, PF AND Pan positive	4+ (30 or more parasites)	Yes	None	No	None
624	9.28953	Male	38.1	No	Completed, Negative for both	No, Not completed	Yes	None	Yes	HIAT+RHIV+STAU
625	59.6523	Male	38.5	Yes	Completed, Negative for both	No, Not completed	Yes	None	No	None
626	43.8111	Male	37.5	No	Completed, Negative for both	No, Not completed	Yes	None	Yes	FLUA+STAU
627	2.62012	Male	37.8	No	Completed, Negative for both	No, Not completed	No	None	Yes	STAU
628	24.397	Male	37.8	No	Completed, Negative for both	No, Not completed	Yes	Plasmodium	No	None
629	40.9	Male	37.8	Yes	Completed, Negative for both	No, Not completed	Yes	None	Yes	FLUB+STAU
630	19.8	Male	40.0	Yes			Yes	Plasmodium	No	None
631	22	Male	39.5	Yes	Completed, Negative for both	No, Not completed	Yes	Plasmodium	Yes	FLUB+STPN
632	42.8	Male	39.4	Yes	Completed, Negative for both	No, Not completed	Yes	Plasmodium	No	None
633	35.4	Male	40.0	Yes	Completed, PF AND Pan positive	4+ (30 or more parasites)	Yes	Plasmodium	No	None
634	35.1	Male	38.8	Yes	Completed, Negative for both	No, Not completed	Yes	None	No	None
635	3.4	Female	37.9	No	Completed, Negative for both	No, Not completed	Yes	None	Yes	GAST+HIAT+MOCA+RHIV+STPN
636	27.4	Male	39.5	Yes	Completed, PF AND Pan positive	2+ (10-20 parasites)	Yes	Plasmodium	No	None
637	32	Female	37.8	No	Completed, Negative for both	No, Not completed	Yes	None	Yes	GAST+STPN
638	25.2	Male	39.4	Yes	Completed, PF AND Pan positive	3+ (20-30 parasites)	Yes	Plasmodium	No	None
639	5.5	Female	38.4	No	Completed, Negative for both	No, Not completed	Yes	Plasmodium	Yes	FLUA+HIAT+MOCA+STAU
640	5.2	Female	38.5	No	Completed, Negative for both	No, Not completed	No	None	Yes	HIAT+MOCA+RHIV+STPN
641	28	Male	38.1	No	Completed, Negative for both	No, Not completed	Yes	None	Yes	FLUA+HIAT+STAU
642	18.8	Male	39.0	No	Completed, PF positive ONLY	4+ (30 or more parasites)	Yes	Plasmodium	No	None
643	34.5	Male	37.7	No			No	None	No	None
644	15.4	Male	40.1	Yes	Completed, PF AND Pan positive	3+ (20-30 parasites)	Yes	Plasmodium	No	None
645	56.4	Female	39.5	Yes	Completed, PF positive ONLY	2+ (10-20 parasites)	Yes	Plasmodium	No	None
646	34.7	Male	38.5	No	Completed, PF AND Pan positive	4+ (30 or more parasites)	Yes	Plasmodium	No	None
647	45.5	Male	38.0	No	Completed, PF positive ONLY	3+ (20-30 parasites)	Yes	Plasmodium	Yes	RHIV
648	25	Male	39.5	Yes	Completed, PF AND Pan positive	2+ (10-20 parasites)	Yes	Plasmodium	No	None
649	23.1	Male	38.0	No	Completed, Negative for both	No, Not completed	Yes	None	Yes	HIAT+HMPV+STPN
650	31.2	Male	38.0	No	Completed, PF AND Pan positive	2+ (10-20 parasites)	Yes	Plasmodium	No	None
651	55	Male	38.3	No	Completed, PF AND Pan positive	4+ (30 or more parasites)	Yes	Plasmodium	No	None
652	5.3	Male	38.2	No	Completed, PF AND Pan positive	4+ (30 or more parasites)	Yes	Plasmodium	Yes	ENTV+HIAT+STAU
653	25	Male	37.8	No	Completed, Negative for both	No, Not completed	Yes	Plasmodium	Yes	HIAT+MOCA+STAU
654	58	Male	37.5	No	Completed, Negative for both	No, Not completed	Yes	Plasmodium	Yes	FLUA+KLPN+RHIV
655	23.2	Male	38.5	Yes	Completed, Negative for both	No, Not completed	Yes	Plasmodium	No	None
656	21.9	Male	38.0	No	Completed, Negative for both	No, Not completed	Yes	C_burnetti+Plasmodium	No	None
657	5.1	Female	39.2	No	Completed, Negative for both	No, Not completed	Yes	None	Yes	FLUB+HIAT+MOCA+STAU+STPN
658	1.3	Female	37.5	Yes	Completed, Negative for both	No, Not completed	No	None	Yes	MYPN
659	39.8	Female	37.5	No	Completed, Negative for both	No, Not completed	Yes	None	No	None
660	22.2	Male	37.5	No	Completed, PF positive ONLY	2+ (10-20 parasites)	Yes	Plasmodium	No	None
661	46.5	Female	38.1	No	Completed, PF AND Pan positive	4+ (30 or more parasites)	Yes	Plasmodium	No	None
662	51	Female	38.0	No	Completed, Negative for both	No, Not completed	Yes	None	No	None
663	1.6	Female	37.5	No	Completed, Negative for both	No, Not completed	No	None	No	None
664	22	Male	38.0		Completed, Negative for both	No, Not completed	Yes	None	No	None
665	10.4	Male	38.0	Yes	Completed, PF AND Pan positive	3+ (20-30 parasites)	Yes	Plasmodium	No	None
666	3.5	Male	38.0	No	Completed, Negative for both	No, Not completed	Yes	None	No	None
667	79.9	Female	37.7	Yes	Completed, PF AND Pan positive	2+ (10-20 parasites)	Yes	Plasmodium	No	None
668	7.7	Female	38.6	No	Completed, PF positive ONLY	1+ (1-10 parasites)	Yes	Plasmodium	Yes	HIAT+RHIV+STAU
669	14	Female	37.5	No	Completed, Negative for both	No, Not completed	Yes	Plasmodium	Yes	FLUA
670	1.8	Female	39.1	Yes			No	None	No	None
671	13.8	Male	39.2	No			No	None	No	None
672	1.1	Female	38.0	No	Completed, Negative for both	No, Not completed	No	None	Yes	GAST+HIAT+MOCA+STPN
673	49.3	Male	37.5	No	Completed, Negative for both	No, Not completed	Yes	None	No	None
674	3.6	Male	38.4	No	Completed, Negative for both	No, Not completed	Yes	None	Yes	HIAT+HMPV+MOCA+STPN
675	43.6	Male	37.9	No	Completed, Negative for both	No, Not completed	Yes	None	No	None
676	13.6	Male	37.5	No	Completed, PF positive ONLY	2+ (10-20 parasites)	Yes	Plasmodium	Yes	ENTV+HIAT+STPN
677	41.1	Female	38.4	Yes	Completed, PF AND Pan positive	3+ (20-30 parasites)	Yes	Plasmodium	No	None
678	28.2	Male	37.5	No	Completed, Negative for both	No, Not completed	Yes	None	No	None
679	3.66598	Female	38.0	No	Completed, Negative for both	No, Not completed	Yes	None	Yes	HIAT+HMPV+STPN
680	23.1	Male	37.6	No	Completed, Negative for both	No, Not completed	Yes	None	Yes	HIAT+HMPV+STPN
681	40.9	Female	37.6	No	Completed, PF positive ONLY	2+ (10-20 parasites)	Yes	Plasmodium	No	None
682	23.3	Male	37.5	No	Completed, Negative for both	No, Not completed	Yes	None	Yes	ENTV+RHIV
683	20.6023	Female	38.5	Yes	Completed, PF positive ONLY	2+ (10-20 parasites)	Yes	Plasmodium	No	None
684	42.7461	Male	39.0	Yes	Completed, PF AND Pan positive	1+ (1-10 parasites)	Yes	Plasmodium	No	None
685	1.95756	Female	38.5	Yes			No	None	No	None
686	19.4798	Male	40.0	Yes			Yes	Plasmodium	No	None
687	40.0301	Male	37.5	No	Completed, Negative for both	No, Not completed	Yes	None	No	None
688	26.9541	Male	38.5	Yes	Completed, PF positive ONLY	2+ (10-20 parasites)	Yes	Bartone	No	None
689	3.4	Male	37.9	No	Completed, Negative for both	No, Not completed	Yes	None	Yes	ENTV+GAST+HIAT+MOCA+RHIV+STPN
690	50.026	Female	40.0	Yes	Completed, PF AND Pan positive	3+ (20-30 parasites)	Yes	Plasmodium	No	None
691	38.7488	Male	39.0	Yes	Completed, Negative for both	No, Not completed	Yes	None	No	None
692	39.9	Male	37.6	No	Completed, Negative for both	No, Not completed	Yes	Lepto	No	None
693	3.61944	Male	37.5	No	Completed, Negative for both	No, Not completed	No	None	Yes	ENTV+HMPV+MOCA+STAU+STPN
694	2.14648	Male	38.5	Yes	Completed, Negative for both	No, Not completed	Yes	None	Yes	ADEV+HIAT+MOCA+STPN
695	4.9	Female	38.2	Yes			Yes	None	No	None
696	17.1	Female	40.0	Yes	Completed, PF AND Pan positive	3+ (20-30 parasites)	Yes	Plasmodium	Yes	RESV+STAU
697	3.92882	Female	37.6	No	Completed, Negative for both	No, Not completed	Yes	None	Yes	HIAT+MOCA+RESV+STPN
698	56.397	Male	39.1	Yes	Completed, PF AND Pan positive	3+ (20-30 parasites)	Yes	Plasmodium	No	None
699	3.55373	Female	39.2	Yes	Completed, Negative for both	No, Not completed	Yes	Plasmodium	No	None
700	28.4107	Male	38.5	Yes	Completed, Negative for both	No, Not completed	Yes	Plasmodium	No	None
701	15.4825	Male	39.1	Yes			Yes	Plasmodium+Salmonella	Yes	RHIV
702	7.7	Male	39.2	No	Completed, Negative for both	No, Not completed	Yes	Plasmodium	Yes	HIAT+STAU
703	29.9	Female	37.6	No	Completed, PF AND Pan positive	2+ (10-20 parasites)	Yes	Plasmodium	No	None
704	12.9	Male	38.0	No	Completed, Negative for both	No, Not completed	Yes	None	Yes	GAST+HIAT+STPN
705	55.2	Male	38.0	No	Completed, Negative for both	No, Not completed	Yes	None	Yes	HMPV+MOCA
706	8.9	Male	38.2	No	Completed, Negative for both	No, Not completed	Yes	None	Yes	HIAT+STPN
707	2.8	Male	37.6	No			Yes	None	Yes	None
708	8.5	Female	38.0	No	Completed, PF AND Pan positive	2+ (10-20 parasites)	Yes	Plasmodium	Yes	GAST+HIAT
709	9.6	Female	38.0	No	Completed, Negative for both	No, Not completed	Yes	Lepto+Salmonella	Yes	HIAT+RHIV+STAU+STPN
710	53.347	Female	37.7		Completed, Negative for both	No, Not completed	Yes	None	Yes	GAST
711	13.64	Female	38.3		Completed, Negative for both	No, Not completed	Yes	None	No	None
712	1.72211	Male	38.3		Completed, Negative for both	No, Not completed	No	None	Yes	HIAT+RESV
713	4.1807	Male	38.0				No	None	No	None
714	22.1	Male	38.0	No			No	None	No	None
715	17.7878	Female	38.6	Yes	Completed, Negative for both	No, Not completed	Yes	None	Yes	KLPN
716	12.1	Female	39.1	Yes	Completed, Negative for both	No, Not completed	Yes	None	Yes	HIAT+STAU+STPN
717	6.5	Female	38.1	No	Completed, Negative for both	No, Not completed	Yes	None	Yes	STAU
718	9.82067	Female	37.8	No	Completed, Negative for both	No, Not completed	Yes	None	Yes	HIAT+MYPN+STAU
719	21.681	Female	37.5	No	Completed, Negative for both	No, Not completed	Yes	None	No	None
720	7.63587	Female	37.8	Yes	Completed, Negative for both	No, Not completed	Yes	None	Yes	HIAT+MOCA
721	9.32512	Male	38.0	No	Completed, Negative for both	No, Not completed	Yes	None	Yes	ENTV+HIAT+RESV+RHIV+STAU
722	30.7433	Female	37.6	No	Completed, Negative for both	No, Not completed	Yes	Plasmodium	Yes	HIAT+HMPV
723	10.7707	Male	38.6	No	Completed, Negative for both	No, Not completed	Yes	None	Yes	HIAT+MYPN+STPN
724	10.7652	Female	38.0	No			No	None	No	None
725	14.2122	Female	37.5	No	Completed, Negative for both	No, Not completed	Yes	None	Yes	ADEV+HIAT+STAU
726	10.6	Female	39.7	No	Completed, Negative for both	No, Not completed	Yes	None	Yes	HIAT+STPN
727	7.1	Female	38.7	No	Completed, Negative for both	No, Not completed	Yes	None	Yes	ENTV+HIAT
728	7.2	Female	37.7	No	Completed, Negative for both	No, Not completed	Yes	Plasmodium	Yes	HIAT+MOCA+RHIV+STAU
729	6.7	Female	38.2	No	Completed, Negative for both	No, Not completed	Yes	None	Yes	HIAT+MOCA+PIV2+RESV+STPN
730	28.5	Male	39.0	Yes	Completed, PF positive ONLY	1+ (1-10 parasites)	Yes	Plasmodium	No	None
731	34.2	Male	40.0	Yes	Completed, PF positive ONLY	1+ (1-10 parasites)	Yes	Plasmodium	No	None
732	29.8	Male	39.0	Yes	Completed, PF AND Pan positive	3+ (20-30 parasites)	Yes	Plasmodium	No	None
733	49	Female	39.1	Yes	Completed, Negative for both	No, Not completed	Yes	None	Yes	RHIV+STAU
734	36.167	Male	37.6	No	Completed, Negative for both	No, Not completed	Yes	None	No	None
735	64.2683	Male	37.7	Yes	Completed, Negative for both	No, Not completed	Yes	None	No	None
736	1.46201	Female	39.1	Yes			No	None	No	None
737	10.5298	Female	38.9	No			Yes	None	No	None
738	4.8898	Male	39.9	Yes			Yes	None	Yes	HIAT+MOCA+RHIV+STPN
739	11.4497	Male	37.7	Yes	Completed, Negative for both	No, Not completed	Yes	None	Yes	HIAT+RESV
740	1.3963	Female	38.5	Yes	Completed, Negative for both	No, Not completed	No	None	Yes	HIAT+MOCA+RESV+STPN
741	2.47775	Female	39.1	No			No	None	No	None
742	24.794	Male	39.0	Yes	Completed, Negative for both	No, Not completed	Yes	Plasmodium	No	None
743	8.9	Male	38.8	No	Completed, PF AND Pan positive	4+ (30 or more parasites)	Yes	Plasmodium	Yes	STPN
744	9	Female	38.4	No	Completed, Negative for both	No, Not completed	Yes	Plasmodium	Yes	RHIV
745	9.7	Female	37.8	No	Completed, Negative for both	No, Not completed	Yes	None	Yes	ENTV+GAST+HIAT+MOCA+RHIV+STPN
746	12.1	Male	37.8	No	Completed, PF AND Pan positive	2+ (10-20 parasites)	Yes	Plasmodium	Yes	HIAT+PSAE+STPN
747	10	Male	38.4	Yes	Completed, PF AND Pan positive	3+ (20-30 parasites)	No	None	Yes	STPN
748	11.8	Female	39.5	No	Completed, PF AND Pan positive	3+ (20-30 parasites)	Yes	Plasmodium	Yes	HIAT+RHIV+STPN
749	24.2218	Male	38.7	Yes	Completed, Negative for both	No, Not completed	Yes	None	No	None
750	1.6345	Male	38.9	No			No	None	No	None
751	6.30253	Female	38.2	No			Yes	None	No	None
752	15.5619	Male	37.7	No	Completed, Negative for both	No, Not completed	Yes	None	No	None
753	6.71595	Male	38.1	No	Completed, Negative for both	No, Not completed	Yes	None	No	None
754	45.1663	Female	38.6	Yes	Completed, Negative for both	No, Not completed	Yes	None	No	None
755	1.33607	Female	39.2	Yes			No	None	No	None
756	1.2	Male	38.0	No	Completed, Negative for both	No, Not completed	No	None	Yes	ADEV+HIAT+STPN
757	15	Male	37.5	No	Completed, Negative for both	No, Not completed	Yes	None	Yes	FLUB+HIAT
758	20	Female	39.4	No			No	None	No	None
759	15.2	Male	38.7	No	Completed, Negative for both	No, Not completed	Yes	None	No	None
760	14.4	Male	38.0	No	Completed, Negative for both	No, Not completed	Yes	None	Yes	FLUB+GAST+HIAT+STPN
761	5.27858	Female	38.2	No	Completed, Negative for both	No, Not completed	Yes	None	Yes	ENTV+GAST+HIAT+KLPN+MOCA+RHIV+STAU+STPN
762	2.16016	Female	39.2	Yes	Completed, Negative for both	No, Not completed	Yes	None	Yes	HIAT+MOCA+RHIV+STPN
763	30.7	Male	38.3	No	Completed, PF AND Pan positive	3+ (20-30 parasites)	Yes	Plasmodium	No	None
764	23.6	Male	39.5	Yes			No	None	No	None
765	28.5	Male	38.3	Yes	Completed, PF AND Pan positive	3+ (20-30 parasites)	Yes	Plasmodium	No	None
766	2.7	Male	39.1	Yes			No	None	No	None
767	34	Male	39.0	Yes	Completed, PF AND Pan positive	3+ (20-30 parasites)	Yes	Plasmodium	No	None
768	5.1	Male	38.6	Yes	Completed, PF AND Pan positive	2+ (10-20 parasites)	Yes	Plasmodium	No	None
769	16.5	Female	37.6	Yes	Completed, PF AND Pan positive	2+ (10-20 parasites)	Yes	Plasmodium	No	None
770	48.6	Male	39.0	Yes			Yes	Plasmodium	No	None
771	31.2	Female	38.2	No	Completed, Negative for both	No, Not completed	Yes	None	No	None
772	3.5	Male	38.0	No	Completed, Negative for both	No, Not completed	Yes	None	Yes	ENTV+HIAT+STPN
773	1.7	Male	38.3	No			No	None	Yes	GAST+HIAT+MOCA+RHIV+STPN
774	6.6	Female	38.6	Yes	Completed, Negative for both	No, Not completed	Yes	None	Yes	HIAT+STPN
775	5.7	Male	38.2	No	Completed, Negative for both	No, Not completed	Yes	None	Yes	ENTV+HIAT+MOCA+STAU+STPN
776	1.3	Female	38.0	Yes			No	None	Yes	ENTV+HIAT
777	21.4	Male	37.6	No	Completed, Negative for both	No, Not completed	Yes	None	Yes	FLUB+HIAT+STPN
778	28.9	Male	40.0	Yes	Completed, PF AND Pan positive	3+ (20-30 parasites)	Yes	Plasmodium	No	None
779	40.2	Male	38.2	Yes	Completed, PF positive ONLY	2+ (10-20 parasites)	Yes	None	No	None
780	51.1	Male	37.7	No	Completed, PF AND Pan positive	2+ (10-20 parasites)	Yes	Plasmodium	No	None
781	39.4	Male	38.5	Yes	Completed, PF positive ONLY	2+ (10-20 parasites)	Yes	Plasmodium	No	None
782	34.3	Male	38.5	Yes	Completed, PF AND Pan positive	4+ (30 or more parasites)	Yes	Plasmodium	No	None
783	1.7	Male	40.1	Yes			No	None	No	None
784	12	Male	39.5	Yes	Completed, PF AND Pan positive	3+ (20-30 parasites)	Yes	None	No	None
785	31.9	Male	38.9	Yes	Completed, PF AND Pan positive	3+ (20-30 parasites)	Yes	Plasmodium	No	None
786	13.9	Male	38.0	Yes	Completed, PF AND Pan positive	4+ (30 or more parasites)	Yes	Plasmodium	No	None
787	37.5	Female	38.0	No	Completed, PF AND Pan positive	2+ (10-20 parasites)	Yes	Plasmodium	No	None
788	35.6	Male	37.8	No	Completed, Negative for both	No, Not completed	Yes	Plasmodium	No	None
789	58	Male	39.0	Yes	Completed, PF AND Pan positive	4+ (30 or more parasites)	Yes	Plasmodium	No	None
790	30.7	Male	39.1	Yes	Completed, PF AND Pan positive	4+ (30 or more parasites)	Yes	Plasmodium	No	None
791	3.7	Male	38.1	No	Completed, Negative for both	No, Not completed	No	None	Yes	FLUA+HIAT+KLPN+MOCA+STAU+STPN
792	17.7	Female	38.0	No	Completed, PF AND Pan positive	4+ (30 or more parasites)	Yes	Plasmodium	Yes	RHIV
793	23.9	Male	38.5	No	Completed, PF positive ONLY	2+ (10-20 parasites)	Yes	Plasmodium	No	None
794	40.2	Female	39.4	Yes	Completed, PF AND Pan positive	4+ (30 or more parasites)	Yes	Plasmodium	No	None
795	37.1	Male	38.0	No	Completed, Negative for both	No, Not completed	Yes	Lepto	Yes	FLUB+HIAT
796	30.4	Male	37.6	No	Completed, Negative for both	No, Not completed	Yes	None	No	None
797	28.5	Male	38.0	Yes	Completed, PF positive ONLY	2+ (10-20 parasites)	Yes	Plasmodium	No	None
798	37.6	Male	40.0	Yes	Completed, PF AND Pan positive	3+ (20-30 parasites)	Yes	Plasmodium	No	None
799	32.2	Male	38.2	Yes			Yes	Plasmodium	No	None
800	26.5	Male	39.4	Yes	Completed, PF AND Pan positive	3+ (20-30 parasites)	Yes	Plasmodium	No	None
801	9.3	Female	38.5	Yes	Completed, Negative for both	No, Not completed	Yes	None	Yes	HIAT
802	27.4	Male	37.5	Yes			No	None	No	None
803	55.2	Male	37.5	Yes			Yes	Plasmodium	Yes	STAU
804	27.3	Male	37.5	Yes	Completed, PF AND Pan positive	3+ (20-30 parasites)	Yes	Plasmodium	No	None
805	30.1	Male	40.0	Yes	Completed, Negative for both	No, Not completed	Yes	None	Yes	HIAT+HMPV+STPN
806	43.2	Male	38.2	Yes	Completed, PF AND Pan positive	3+ (20-30 parasites)	Yes	Plasmodium	No	None
807	33.8	Male	37.6	No	Completed, Negative for both	No, Not completed	Yes	WNV_VR	No	None
808	42.8	Male	39.0	Yes	Completed, PF AND Pan positive	2+ (10-20 parasites)	Yes	Plasmodium	No	None
809	28	Male	38.9	No	Completed, Negative for both	No, Not completed	Yes	None	Yes	STPN
810	28	Female	38.5	No			Yes	None	Yes	FLUA+STAU
811	45.3	Female	38.0	No			Yes	None	Yes	FLUA+STAU
812	42.3	Female	39.3	Yes	Completed, PF AND Pan positive	2+ (10-20 parasites)	Yes	Plasmodium	No	None
813	27.6	Male	39.0	Yes	Completed, PF AND Pan positive	3+ (20-30 parasites)	Yes	Plasmodium	Yes	STAU
814	33	Male	38.0	Yes	Completed, PF positive ONLY	3+ (20-30 parasites)	Yes	Plasmodium	No	None
815	21.7	Male	39.1	Yes	Completed, PF AND Pan positive	2+ (10-20 parasites)	Yes	Plasmodium	Yes	STAU+STPN
816	18	Male	38.0	Yes	Completed, PF AND Pan positive	3+ (20-30 parasites)	Yes	Plasmodium	No	None
817	26.9	Male	39.5	Yes	Completed, PF AND Pan positive	2+ (10-20 parasites)	Yes	Plasmodium	No	None
818	18.9	Male	37.7	No	Completed, Negative for both	No, Not completed	Yes	None	No	None
819	25	Male	38.5	No	Completed, PF positive ONLY	3+ (20-30 parasites)	Yes	Plasmodium	No	None
820	47	Male	38.6	No	Completed, PF positive ONLY	2+ (10-20 parasites)	Yes	Plasmodium	No	None
821	46.1	Female	39.4	Yes	Completed, PF AND Pan positive	4+ (30 or more parasites)	Yes	Plasmodium	No	None
822	41	Female	39.4	No	Completed, Negative for both	No, Not completed	Yes	None	No	None
823	38.9	Male	37.9	Yes	Completed, PF positive ONLY	2+ (10-20 parasites)	Yes	Plasmodium	No	None
824	27.3	Male	37.7	Yes			Yes	Plasmodium	No	None
825	45.6	Male	37.7	No	Completed, Negative for both	No, Not completed	Yes	None	No	None
826	30.1	Male	38.5	Yes	Completed, PF AND Pan positive	3+ (20-30 parasites)	Yes	Plasmodium	No	None
827	19.5	Male	38.0	Yes	Completed, PF AND Pan positive	2+ (10-20 parasites)	Yes	Plasmodium	No	None
828	40.8	Male	38.0	Yes	Completed, PF AND Pan positive	3+ (20-30 parasites)	Yes	Plasmodium	No	None
829	14.4	Female	39.8	Yes	Completed, PF AND Pan positive	3+ (20-30 parasites)	Yes	Plasmodium	No	None
830	6.6	Male	39.0	Yes	Completed, Negative for both	No, Not completed	Yes	None	No	None
831	6	Male	38.6	Yes	Completed, Negative for both	No, Not completed	Yes	None	No	None
832	18.8	Male	38.7	Yes	Completed, PF AND Pan positive	2+ (10-20 parasites)	Yes	Plasmodium	No	None
833	29.2	Female	39.0	Yes	Completed, PF AND Pan positive	3+ (20-30 parasites)	Yes	Plasmodium	No	None
834	19.8	Female	38.5	Yes	Completed, PF AND Pan positive	3+ (20-30 parasites)	Yes	Plasmodium	No	None
835	16.5	Male	38.6	Yes	Completed, PF AND Pan positive	2+ (10-20 parasites)	Yes	Plasmodium	No	None
836	1	Female	38.0	No	Completed, Negative for both	No, Not completed	No	None	Yes	FLUA+GAST+HIAT+MOCA+STPN
837	47.4	Female	38.0	No	Completed, Negative for both	No, Not completed	Yes	Plasmodium	No	None
838	8.5	Male	38.6	No	Completed, PF positive ONLY	3+ (20-30 parasites)	Yes	Plasmodium	Yes	HIAT+STAU+STPN
839	21.3	Male	38.0	No	Completed, Negative for both	No, Not completed	Yes	None	No	None
840	5.3	Male	39.9	Yes	Completed, PF positive ONLY	4+ (30 or more parasites)	Yes	Plasmodium	Yes	HIAT+RHIV+STAU
841	21.8	Male	37.7	No	Completed, Negative for both	No, Not completed	Yes	Plasmodium	No	None
842	42.1	Female	37.5	No	Completed, PF positive ONLY	2+ (10-20 parasites)	Yes	Plasmodium	No	None
843	8.8	Female	37.5	No	Completed, Negative for both	No, Not completed	Yes	None	No	None
844	50	Male	37.7	Yes	Completed, PF positive ONLY	2+ (10-20 parasites)	Yes	Plasmodium	No	None
845	5.6	Male	38.3	No	Completed, Negative for both	No, Not completed	No	None	Yes	ENTV+HIAT+MOCA+STAU+STPN
846	1.6	Female	38.6	No	Completed, Negative for both	No, Not completed	No	None	Yes	HIAT+MOCA+STAU+STPN
847	43	Male	37.5	No			Yes	None	Yes	FLUA+STAU
848	43.2	Male	40.1	Yes	Completed, PF AND Pan positive	2+ (10-20 parasites)	Yes	Plasmodium	No	None
849	30	Male	38.0	Yes	Completed, PF AND Pan positive	2+ (10-20 parasites)	Yes	None	No	None
850	16.9	Female	38.8	No	Completed, Negative for both	No, Not completed	Yes	None	No	None
851	35.1	Male	37.8	No	Completed, Negative for both	No, Not completed	Yes	None	No	None
852	1.4	Female	38.5	No	Completed, Negative for both	No, Not completed	No	None	Yes	FLUA+GAST+HIAT+MOCA+STAU+STPN
853	11.2	Female	38.0	No	Completed, Negative for both	No, Not completed	Yes	Plasmodium	Yes	None
854	24.3	Male	39.6	Yes	Completed, PF AND Pan positive	3+ (20-30 parasites)	Yes	Plasmodium	No	None
855	35.1	Male	39.0	Yes	Completed, PF AND Pan positive	2+ (10-20 parasites)	Yes	Plasmodium	No	None
856	37	Female	38.9	Yes	Completed, PF AND Pan positive	3+ (20-30 parasites)	Yes	Plasmodium	No	None
857	31	Male	38.6	Yes	Completed, Negative for both	No, Not completed	Yes	None	Yes	STAU+STPN
858	18.6	Female	38.7	Yes	Completed, Negative for both	No, Not completed	Yes	None	No	None
859	8.9	Male	37.8	No	Completed, Negative for both	No, Not completed	Yes	None	Yes	GAST+HIAT+MOCA+STAU+STPN
860	21.2	Male	39.5	Yes	Completed, PF AND Pan positive	3+ (20-30 parasites)	Yes	Plasmodium	No	None
861	41.1	Female	38.7	No	Completed, PF AND Pan positive	4+ (30 or more parasites)	Yes	Plasmodium	No	None
862	44.2	Female	38.9	Yes	Completed, Negative for both	No, Not completed	Yes	None	Yes	FLUA+HIAT+MOCA+STAU
863	21.1	Male	37.8	Yes	Completed, Negative for both	No, Not completed	Yes	None	No	None
864	5.3	Male	38.1	No	Completed, Negative for both	No, Not completed	Yes	Salmonella	No	None
865	21.4	Male	38.9	Yes	Completed, PF positive ONLY	3+ (20-30 parasites)	Yes	Plasmodium	No	None
866	32.6	Male	39.6	Yes	Completed, PF positive ONLY	3+ (20-30 parasites)	Yes	Plasmodium	Yes	HIAT
867	26.8	Male	39.5	Yes	Completed, Pan positive ONLY	2+ (10-20 parasites)	Yes	Plasmodium	No	None
868	5.7	Male	38.6	Yes	Completed, PF AND Pan positive	3+ (20-30 parasites)	Yes	Plasmodium	No	None
869	26.9	Female	38.6	Yes	Completed, PF positive ONLY	4+ (30 or more parasites)	Yes	Plasmodium	No	None
870	29.6	Male	38.0	Yes	Completed, Negative for both	No, Not completed	Yes	None	Yes	RHIV+STAU
871	36.1	Male	38.2	No	Completed, Negative for both	No, Not completed	Yes	Plasmodium	Yes	FLUA+STAU
872	32.6	Female	38.2	Yes	Completed, Negative for both	No, Not completed	Yes	None	No	None
873	11	Female	38.0	No	Completed, Negative for both	No, Not completed	Yes	None	Yes	GAST+STAU
874	18.1	Male	39.7	Yes	Completed, PF AND Pan positive	2+ (10-20 parasites)	Yes	Plasmodium	No	None
875	8.2	Male	37.6	Yes	Completed, Negative for both	No, Not completed	No	None	Yes	FLUA+HIAT+MOCA+STAU
876	39	Male	39.3	Yes	Completed, PF AND Pan positive	3+ (20-30 parasites)	Yes	Plasmodium	No	None
877	47.7	Female	38.0	Yes	Completed, PF AND Pan positive	2+ (10-20 parasites)	Yes	Plasmodium	No	None
878	12.6	Female	39.8	Yes			Yes	Plasmodium	No	None
879	52.8	Male	39.2	No			Yes	Plasmodium	No	None
880	16.9	Male	38.0	Yes	Completed, PF AND Pan positive	3+ (20-30 parasites)	Yes	Plasmodium	No	None
881	8.1	Female	38.7	Yes	Completed, Negative for both	No, Not completed	Yes	None	Yes	FLUB+HIAT+MOCA+STAU
882	2	Male	37.5	No	Completed, Negative for both	No, Not completed	No	None	Yes	GAST+STAU
883	9.8	Male	37.5	No	Completed, PF positive ONLY	2+ (10-20 parasites)	No	None	Yes	GAST+STAU+STPN
884	10.1	Male	38.4	No	Completed, Negative for both	No, Not completed	Yes	None	Yes	FLUA+HIAT+MOCA+STAU+STPN
885	16.1	Female	39.2	No	Completed, PF positive ONLY	4+ (30 or more parasites)	Yes	Plasmodium	Yes	STAU
886	27.8	Male	38.0	No	Completed, Negative for both	No, Not completed	Yes	Bartone	Yes	FLUB+GAST
887	31.3	Male	38.5	No	Completed, Negative for both	No, Not completed	Yes	None	Yes	FLUA+STAU
888	44.1	Female	37.7	Yes	Completed, PF AND Pan positive	3+ (20-30 parasites)	No	None	Yes	HCV3
889	47	Female	37.5	No	Completed, Negative for both	No, Not completed	Yes	None	Yes	FLUA+HIAT+STAU+STPN
890	20.1	Male	38.7	No			Yes	Plasmodium	No	None
891	18.4	Female	40.1	Yes			No	None	No	None
892	28.3	Male	37.8	Yes	Completed, PF positive ONLY	3+ (20-30 parasites)	Yes	Plasmodium	No	None
893	21.4	Male	39.4	Yes	Completed, PF AND Pan positive	3+ (20-30 parasites)	Yes	Plasmodium	No	None
894	51.6	Male	37.9	No	Completed, Negative for both	No, Not completed	Yes	None	No	None
895	18.5	Male	39.8	Yes	Completed, PF AND Pan positive	2+ (10-20 parasites)	Yes	Plasmodium	No	None
896	9.6	Male	38.4	No	Completed, Negative for both	No, Not completed	Yes	None	Yes	HIAT+MOCA+RHIV+STAU+STPN
897	40.3	Male	37.6	No			Yes	None	Yes	None
898	17	Female	38.0	No	Completed, PF AND Pan positive	2+ (10-20 parasites)	Yes	Plasmodium	Yes	STAU
899	45.1	Male	38.1	No	Completed, PF positive ONLY	3+ (20-30 parasites)	Yes	Plasmodium	No	None
900	49	Male	37.9	No	Completed, Negative for both	No, Not completed	Yes	None	Yes	FLUA+HIAT+STAU+STPN
901	40.2	Female	38.3	Yes	Completed, Negative for both	No, Not completed	Yes	None	Yes	HIAT+STAU+STPN
902	7.2	Male	37.9	No	Completed, Negative for both	No, Not completed	No	None	Yes	ENTV+HIAT+MOCA+RHIV
903	23.6	Male	37.8	No	Completed, Negative for both	No, Not completed	Yes	None	Yes	STAU
904	39.2	Female	39.2	Yes	Completed, Negative for both	No, Not completed	Yes	Plasmodium	No	None
905	16.3	Male	38.1	No	Completed, PF AND Pan positive	2+ (10-20 parasites)	Yes	None	No	None
906	1.3	Female	37.8	No	Completed, Negative for both	No, Not completed	Yes	None	Yes	MOCA+STAU
907	52.6	Male	37.8	No	Completed, PF AND Pan positive	2+ (10-20 parasites)	Yes	Plasmodium	No	None
908	3.4	Female	40.1	Yes			Yes	Plasmodium	No	None
909	35.7	Female	38.9	No			Yes	Plasmodium	No	None
910	1.8	Female	37.6	No			No	None	No	None
911	9.2	Female	37.9	No	Completed, Negative for both	No, Not completed	Yes	None	No	None
912	18.2	Male	38.9	Yes	Completed, PF AND Pan positive	3+ (20-30 parasites)	Yes	Plasmodium	No	None
913	1.8	Male	37.5	No	Completed, Negative for both	No, Not completed	No	None	Yes	ENTV+STAU
914	27.4	Male	38.2	Yes	Completed, PF AND Pan positive	3+ (20-30 parasites)	Yes	Plasmodium	No	None
915	55.9	Male	39.8	No	Completed, Negative for both	No, Not completed	Yes	None	No	None
916	13.7	Female	40.2	Yes	Completed, PF AND Pan positive	3+ (20-30 parasites)	No	None	No	None
917	47.1	Female	38.1	Yes	Completed, Negative for both	No, Not completed	Yes	None	No	None
918	13.3	Female	38.7	Yes	Completed, PF AND Pan positive	2+ (10-20 parasites)	No	None	No	None
919	22.1	Male	38.4	Yes	Completed, Negative for both	No, Not completed	Yes	None	No	None
920	23	Female	38.9	Yes	Completed, PF AND Pan positive	2+ (10-20 parasites)	Yes	Plasmodium	No	None
921	3.5	Female	38.8				No	None	No	None
922	19.7	Male	37.5	No	Completed, PF AND Pan positive	2+ (10-20 parasites)	Yes	Plasmodium	No	None
923	15	Male	38.9	Yes	Completed, Negative for both	No, Not completed	Yes	Plasmodium	No	None
924	31.6	Female	38.3	No	Completed, Negative for both	No, Not completed	Yes	None	No	None
925	25.2	Male	38.0	Yes	Completed, Negative for both	No, Not completed	Yes	None	No	None
926	54.6	Female	38.2	Yes	Completed, Negative for both	No, Not completed	Yes	None	No	None
927	31.3	Male	39.1	Yes	Completed, Negative for both	No, Not completed	Yes	Plasmodium	Yes	FLUA+STAU
928	15.9	Female	37.6	Yes	Completed, Negative for both	No, Not completed	Yes	None	Yes	MOCA+PSAE+RHIV+STAU+STPN
929	34.2	Female	37.5	Yes	Completed, Negative for both	No, Not completed	Yes	None	Yes	FLUA
930	36	Male	37.6	No	Completed, Negative for both	No, Not completed	Yes	None	No	None
931	30.6	Female	38.6	No			No	None	No	None
932	35.7	Male	39.2	Yes	Completed, Negative for both	No, Not completed	Yes	None	No	None
933	5	Female	38.0	Yes	Completed, Negative for both	No, Not completed	Yes	None	Yes	FLUA+HIAT+MOCA+STAU+STPN
934	8.9	Female	38.1	No	Completed, Negative for both	No, Not completed	Yes	None	Yes	FLUA+HIAT+STPN
935	4.6	Male	38.2	No	Completed, Negative for both	No, Not completed	Yes	None	No	None
936	2.7	Male	39.5	No			No	None	No	None
937	5	Male	39.2	Yes	Completed, Negative for both	No, Not completed	Yes	Plasmodium	Yes	HIAT+MOCA+STAU+STPN
938	18.2	Male	39.1	Yes	Completed, Negative for both	No, Not completed	Yes	None	No	None
939	15.3	Male	38.1	Yes	Completed, Negative for both	No, Not completed	Yes	None	No	None
940	38.3	Male	37.9	No	Completed, Negative for both	No, Not completed	Yes	None	No	None
941	29.8	Female	38.2	No	Completed, Negative for both	No, Not completed	Yes	None	No	None
942	42.3	Male	39.7	Yes	Completed, PF positive ONLY	2+ (10-20 parasites)	Yes	Plasmodium	Yes	FLUA+STPN
943	48.6	Male	38.4	No	Completed, Negative for both	No, Not completed	Yes	None	Yes	RHIV
944	34.4	Male	38.1	No	Completed, Negative for both	No, Not completed	Yes	None	Yes	FLUA+STAU
945	23.7	Male	37.9	No	Completed, Negative for both	No, Not completed	Yes	None	Yes	FLUA+STAU
946	31.7	Male	38.8	Yes	Completed, Negative for both	No, Not completed	Yes	None	Yes	FLUA
947	63.3	Male	37.6	No	Completed, Negative for both	No, Not completed	Yes	None	Yes	FLUA
948	48.7	Male	37.8	No	Completed, Negative for both	No, Not completed	Yes	None	No	None
949	56.7	Female	37.9	Yes	Completed, Negative for both	No, Not completed	Yes	None	No	None
950	31.4	Male	38.4	No	Completed, Negative for both	No, Not completed	Yes	None	No	None
951	42.7	Female	39.2	Yes	Completed, PF AND Pan positive	2+ (10-20 parasites)	Yes	Plasmodium	No	None
952	34.5	Female	37.9	Yes	Completed, Negative for both	No, Not completed	Yes	None	No	None
953	20.3	Female	38.1	No	Completed, Negative for both	No, Not completed	Yes	None	No	None
954	39.8	Female	39.6	Yes	Completed, Negative for both	No, Not completed	Yes	None	No	None
955	24.4	Male	38.1	No	Completed, Negative for both	No, Not completed	Yes	Plasmodium	No	None
956	1.5	Female	37.5	Yes	Completed, Negative for both	No, Not completed	No	None	No	None
957	6.7	Male	37.7	No	Completed, Negative for both	No, Not completed	Yes	None	Yes	FLUA+HIAT+STAU
958	42.6	Male	38.3	No	Completed, Negative for both	No, Not completed	Yes	None	No	None
959	39.2	Male	37.8	Yes	Completed, Negative for both	No, Not completed	Yes	None	No	None
960	31.6	Male	39.4	Yes			No	None	No	None
961	15	Female	38.9	Yes	Completed, PF AND Pan positive	2+ (10-20 parasites)	Yes	Plasmodium	Yes	STAU
962	21.4	Female	38.1	No	Completed, PF positive ONLY	2+ (10-20 parasites)	Yes	Plasmodium	No	None
963	39.2	Female	38.7	No			Yes	None	Yes	STAU
964	35.2	Female	38.0	Yes	Completed, Negative for both	No, Not completed	Yes	None	Yes	HIAT+RHIV+STPN
965	52.2	Male	38.2	Yes	Completed, Negative for both	No, Not completed	Yes	None	No	None
966	48.2	Female	38.4	No	Completed, Negative for both	No, Not completed	Yes	None	No	None
967	37.4	Male	38.9	Yes	Completed, Negative for both	No, Not completed	Yes	None	No	None
968	17.9	Male	39.2	Yes			Yes	Plasmodium	No	None
969	42.5	Male	39.2	No	Completed, PF AND Pan positive	2+ (10-20 parasites)	Yes	Plasmodium	No	None
970	18.9	Female	38.3	No	Completed, Negative for both	No, Not completed	No	None	Yes	GAST+HIAT+STAU
971	23.7	Female	37.5	No	Completed, Negative for both	No, Not completed	Yes	None	No	None
972	7	Male	39.3	Yes	Completed, Negative for both	No, Not completed	Yes	None	Yes	FLUA+HIAT+MOCA+STPN
973	54.2	Male	37.7	Yes	Completed, Negative for both	No, Not completed	Yes	None	Yes	KLPN+STAU
974	17.7	Female	38.6	No	Completed, Negative for both	No, Not completed	Yes	None	No	None
975	5.1	Male	38.4	No	Completed, Negative for both	No, Not completed	Yes	None	Yes	FLUA+HIAT+MOCA+STAU+STPN
976	18.5	Female	38.9	Yes	Completed, Negative for both	No, Not completed	Yes	None	No	None
977	62.2	Male	38.4	Yes	No, Not done	No, Not completed	Yes	Plasmodium	No	None
978	22.8	Female	38.5	No	Completed, Negative for both	No, Not completed	Yes	None	No	None
979	43.2	Female	39.4	Yes	Completed, PF AND Pan positive	3+ (20-30 parasites)	Yes	Plasmodium	No	None
980	22.8	Male	38.0	No	Completed, Negative for both	No, Not completed	Yes	None	No	None
981	9.6	Male	38.4	No	Completed, PF AND Pan positive	2+ (10-20 parasites)	Yes	Plasmodium	No	None
982	21.7	Male	40.0	Yes	Completed, PF AND Pan positive	3+ (20-30 parasites)	Yes	Plasmodium	No	None
983	42.7	Male	37.6	No	Completed, PF AND Pan positive	2+ (10-20 parasites)	Yes	Plasmodium	Yes	STAU
984	39.3	Male	37.5	No	Completed, Negative for both	No, Not completed	Yes	None	No	None
985	9	Female	37.8	No	Completed, Negative for both	No, Not completed	Yes	None	Yes	FLUA+STAU
986	34.7	Female	38.9	No	Completed, Negative for both	No, Not completed	Yes	None	Yes	FLUA+STAU
987	24.4	Female	38.0	No	Completed, PF AND Pan positive	3+ (20-30 parasites)	Yes	Plasmodium	No	None
988	17	Male	38.3	Yes	Completed, Negative for both	No, Not completed	Yes	Plasmodium	Yes	FLUA+HCV3+HIAT+STAU+STPN
989	31.4	Male	38.0	Yes	Completed, PF positive ONLY	2+ (10-20 parasites)	Yes	Plasmodium	No	None
990	26.1	Male	39.2	Yes	Completed, Negative for both	No, Not completed	Yes	None	No	None
991	40.2	Female	38.7	No	Completed, Negative for both	No, Not completed	Yes	None	Yes	ENTV+FLUA+STAU
992	32.5	Male	38.9	No	Completed, Negative for both	No, Not completed	Yes	None	Yes	FLUA+PSAE
993	57.4	Male	38.3	Yes	Completed, Negative for both	No, Not completed	Yes	Plasmodium	Yes	FLUA+STPN
994	39.3	Male	37.9	No	Completed, Negative for both	No, Not completed	Yes	None	Yes	FLUA+HIAT+MOCA+STPN
995	46.3	Male	39.5	No	Completed, Negative for both	No, Not completed	Yes	None	Yes	FLUA+STAU+STPN
996	38	Male	38.5	No	Completed, Negative for both	No, Not completed	Yes	Plasmodium	No	None
997	21.6	Male	37.9	Yes	Completed, Negative for both	No, Not completed	Yes	None	Yes	FLUA+HIAT+STAU
998	24.8	Female	38.3	No	Completed, Negative for both	No, Not completed	Yes	None	No	None
999	48.2	Male	38.7	Yes	Completed, Negative for both	No, Not completed	Yes	None	No	None
1000	12.1	Female	39.0	No	Completed, Negative for both	No, Not completed	Yes	None	Yes	FLUA+GAST+HIAT+STAU+STPN
1001	32.5	Female	39.3	Yes	Completed, PF positive ONLY	3+ (20-30 parasites)	Yes	Plasmodium	No	None
1002	21.4	Male	39.3	Yes	Completed, Negative for both	No, Not completed	Yes	None	Yes	GAST+MOCA+STPN
1003	47.9	Female	37.5	Yes	Completed, Negative for both	No, Not completed	Yes	None	No	None
1004	30.3	Female	37.8	No	Completed, Negative for both	No, Not completed	Yes	None	No	None
1005	4.7	Female	40.0	Yes	Completed, Negative for both	No, Not completed	Yes	None	Yes	ADEV+FLUA+HIAT+MOCA+STAU+STPN
1006	26.1	Male	39.0	Yes	Completed, Negative for both	No, Not completed	Yes	None	No	None
1007	28.6	Male	39.3	No	Completed, Negative for both	No, Not completed	Yes	None	No	None
